# Supplementary material for: Cr3a, a candidate gene conferring fruit cracking resistance, was fine‐mapped in an introgression line of Solanum lycopersicum L
Source: Plant J. 2025 May 2;122(2):e70184. doi: 10.1111/tpj.70184 (PMC12047205; doi:10.1111/tpj.70184)
Supplement: Supplementary file 2 — Table S1. The major InDel molecular markers developed in this study for target gene fine‐mapping. Table S2. (A) The primers used in the real‐time PCR in this experiment. (B) The primers used in the transgenic experiment for PCR reaction of vector construction. (C) The primers used in the transgenic experiment for colony PCR identification after vector construction. Table S3. Expression profile obtained based on RNA‐seq. Table S4. Metabolome obtained based on LC‐MS. [file TPJ-122-0-s002.xlsx]

## Sheet: Table S1
Table S1 The major InDel molecular markers developed in this study for target gene fine-mapping.
No.	InDel marker	Primer sequence	Length	Tm	GC	Physical position of the reference genome （SL4.00 ch03）	Position of gap	Length of gap	Amplified fragment length (kb)
1	CYF3-1-F	CATTCATGATGGGAAAGGGAAAT	23	55.7	0.391	59549596-59549618	59549635	10	121/131
	CYF3-1-R	GGATTTTTCGACTCTTTCGTTG	22	52.5	0.409	59549696-59549717
2	CYF3-2-F	GCAAAATTGTATACTCCGTCCG	22	53.2	0.455	59555674-59556795	59556804	35	116/151
	CYF3-2-R	TACTCTTTGATCTTGTAATGTCACG	25	50.2	0.36	59556865-59556889
3	CYF3-3-F	TGCTGACTGCGAAGAATTTGC	21	55.5	0.476	59562703-59562723	59562727	23	258/281
	CYF3-3-R	CAACGGAGTTCTGCATTTCTG	21	52.4	0.476	59562940-59562940
4	CYF3-4-F	ATCCCACTCCTATTACTTCTCGT	23	49.9	0.435	59565273-59565295	59565322	50	280/330
	CYF3-4-R	TTCCTTCCGTTCATTATTGTCTGT	24	53.7	0.375	59565529-59565552
5	CYF3-5-F	TGGAGTTGGTGGTTGTTGATGA	22	55.1	0.455	59576804-59576825	59576918	25	247/272
	CYF3-5-R	AAAGCTGCTCAACCACTTCAC	21	51.2	0.476	59577030-59577050
6	CYF3-6-F	CACAATACACTAATCTGATGTGCGA	25	53.7	0.4	59595196-59592200	59595263	24	328/352
	CYF3-6-R	AACTCTCCATTATCTATTGAACCATTG	27	53.4	0.333	59595497-59595523
7	CYF3-7-F	CATACGTATAAAAAAACAAAGTTGAGC	27	52.5	0.296	59635003-59635029	59635049	18	110/128
	CYF3-7-R	GGCCTTAAAATTTGAGAGATGC	22	51.8	0.409	59635091-59635112
8	CYF3-8-F	CATTGTTTTGGATTACTGACCAT	23	50.2	0.348	59656759-59656783	59656803	18	159/177
	CYF3-8-R	TTCTTTTCCCAGACAGCAGC	20	52	0.5	59656898-59656917
9	CYF3-9-F	CAAACAAATGATTCTGTAAATGATA	25	48.2	0.24	59664858-59664882	59664896	23	214/237
	CYF3-9-R	TCATAGGAGTAGTTTTATTTTTGAGGC	27	53.2	0.33	59665045-59665071
10	CYF3-10-F	CACATATGCACAGACAGAGATG	22	47.9	0.455	59669099-59691200	59669123	46	175/221
	CYF3-10-R	TCATCTCTTCTTCTTCTGAGTTTATGC	27	53.8	0.37	59669247-59669273
11	CYF3-11-F	CATCTTTTTCTTTGAGTTTTGTTGA	25	51.8	0.28	59669973-59669997	59670025	21	209/230
	CYF3-11-R	TTAAAAAAAACAAACTAGATCAAATGC	27	52.2	0.222	59670155-59670181
12	CYF3-12-F	CAGCATAAACAAAGGGAACTAT	22	47.7	0.348	59670860-59670881	59670985	26	449/475
	CYF3-12-R	TCAGATTCTCACCGATTCATAAGC	24	54.2	0.42	59671285-59671308
13	CYF3-13-F	GACACCGCCGATAAAAAGCA	20	55.2	0.505	59672807-59672826	59672980	25	224/249
	CYF3-13-R	ATATTTTCTTTGTCGCCGCC	20	53.5	0.45	59673011-59673030
14	CYF3-14-F	CATCTTTTCGTTTAATTAGTTTTTTA	26	48.7	0.192	59673900-59673925	59674009	25	162/187
	CYF3-14-R	AATACAAGTTCAACCAAGATTTGC	24	51.5	0.333	59674038-59674061
15	CYF3-15-F	CAAATGAGAATGTAATTAATTGTGACA	27	51.7	0.259	59716861-59716887	59717018	22	291/313
	CYF3-15-R	TTAATCATGTAGCACGAAATCTTGC	25	54.6	0.36	59717127-59717151
16	CYF3-16-F	TGTTGAAGACTTTGGTCATTGGT	23	52.8	0.391	59718506-59718528	59718709	23	213/128
	CYF3-16-R	AATCGTGCAAGCCTATCCGT	20	53.8	0.5	59718699-59718718
17	CYF3-17-F	CATGTTTGGTTAGACTGTATTG	22	44.4	0.36	59721775-59721796	59721797	33	465/498
	CYF3-17-R	TGAATTTGGCAATAATGTAACGC	23	53.8	0.348	59722217-59722239
18	CYF3-18-F	CATTTTTTTTAGTCACACAAGC	22	46.7	0.318	59748728-59748749	59748763	30	267/297
	CYF3-18-R	TTTAACTGAAATCCTTTTTTTGC	23	49.8	0.261	59748972-59748994
19	CYF3-19-F	CAAAGCAAAGAATGATTAACAACTCT	26	52.6	0.308	59749062-59749087	59749034	28	237/265
	CYF3-19-R	TGTTTTTACTTTTATTTATGTTTTTTATGC	30	52.6	0.167	59749269-59749298
20	CYF3-20-F	CAACTTTAGTCAAATGTGTTTTTAGT	26	48.6	0.269	59749760-59749785	59749800	44	538/582
	CYF3-20-R	TAGTCTTGTACTTAAATGAAGGGTCTGC	28	55	0.393	59750270-59750297
21	CYF3-21-F	CAATCTTGTGATCTCGTTTTATTTTA	26	51.3	0.269	59750758-59750783	59750836	23	516/539
	CYF3-21-R	TTCATACAATGTCTTTGGTTAGC	23	48.5	0.348	59751251-59751273
22	CYF3-22-F	CAACAAAAATAATTATTAGTGGCA	24	48.6	0.25	59752162-59752185	59752263	20	174/194
	CYF3-22-R	TACATAGAAAATGATCATTAGCAGC	25	49.8	0.32	59752311-59752335
23	CYF3-23-F	CATAAACTGATTCTTAAGACAACAATAA	28	50.2	0.25	59770885-59770913	59771022	39	470/509
	CYF3-23-R	TGGACTTATTTTTATGTTTATTACAGC	27	50.3	0.259	59771328-59771354
24	CYF3-24-F	CACGATATAGATGGCGTCTCTC	22	50.8	0.5	59780382-59780403	59780428	36	356/392
	CYF3-24-R	GACATCGCTAATCTTCTTCTATTGC	25	52.8	0.4	59780713-59780737
25	CYF3-25-F	CATAAATTAAGGAGTTGGTATTGTT	25	48.3	0.28	59784875-59784899	59784924	49	704/753
	CYF3-25-R	TTTAGCCATAGTATACAAAATGAGC	25	49.4	0.32	59785554-59785578
26	CYF3-26-F	CAAGATTATGAATCTTGCGAGTTA	24	50.4	0.333	59785027-59785050	59785057	25	133/158
	CYF3-26-R	TGATAATCCAATTTCTTAAAATGAAGTC	28	53.1	0.25	59785132-59785159
27	CYF3-27-F	CAATGTGCCTAATTTATATCAAACAAA	27	53.2	0.259	59795350-59795376	59795535	27	373/400
	CYF3-27-R	TGTCTGAAAAAATAATAATTGATTGC	26	51.3	0.231	59795697-59795722
28	CYF3-28-F	GCAACGGTCTGCAAATACCA	20	53.5	0.5	59800014-59800033	59800083	20	128/148
	CYF3-28-R	AGAGCCTGTTGCCTTGACAC	20	51.7	0.517	59800122-59800141
29	CYF3-29-F	ATCACCTGTCTGGGTGACCT	20	50.3	0.55	59805223-59805242	59805267	18	140/158
	CYF3-29-R	GCAGTTCGCTACTGGGCTTA	20	52.4	0.55	59805343-59805362
30	CYF3-30-F	CATGTTATTCTTTTTCTCATCTTATCC	27	51.4	0.296	59807222-59807248	59807263	30	296/326
	CYF3-30-R	TGAATTTCACATGTATTAAAAAACTAAGC	29	53.4	0.241	59807489-59807517
31	CYF3-31-F	CACGAGATGAATGAAGTAATTGAGAACT	28	55.5	0.357	59807571-59807598	59807735	24	341/365
	CYF3-31-R	ATTGCAATTGAACAAGTGGC	20	50.1	0.4	59807892-59807911
32	CYF3-32-F	ACTCGATCGGGATAAGGGCA	20	55.8	0.55	59811159-59811178	59811188	27	271/298
	CYF3-32-R	CAGGTAGCAGCTCAGAGTGG	20	49.9	0.6	59811410-59811429
33	CYF3-33-F	CATTTAAACGGGGTAGGTTAGG	22	51.7	0.455	59818823-59818844	59818905	42	283/325
	CYF3-33-R	TGTATAAAATTGAACAAATAGACACAC	27	49.1	0.259	59819079-59819105
34	CYF3-34-F	CAAGTGTCTAAGTTTCAAGTAGGTTCAT	28	53.1	0.357	59820611-59820638	59820718	27	184/211
	CYF3-34-R	AGGTTGAATCTTGTTGATGCTTG	23	52.7	0.391	59820772-59820794
35	CYF3-35-F	CAGTGATGTGTCTTAGTTCATTA	23	44.1	0.348	59825297-59825319	59825633	39	509/548
	CYF3-35-R	TTGCCTACAAGGAACAGGGC	20	54.2	0.55	59825786-59825805
36	CYF3-36-F	CATGTTGCTGTTTGTCGTTA	20	46.9	0.4	59830787-59830806	59830888	34	352/386
	CYF3-36-R	CAACCCAAAATTCAGTAACCAC	22	50.6	0.409	59831117-59831138
37	CYF3-37-F	AAAACTAGTCAAATATCAAACCAT	24	46.2	0.25	59857769-59857791	59857795	19	97/115
	CYF3-37-R	TGAGTTTTTCCACTTTCACATTC	23	50.5	0.348	59857843-59857865
38	CYF3-38-F	CCACTTGGCACCCTTAAAAGC	21	55.3	0.524	59864196-59864216	59864378	18	249/267
	CYF3-38-R	GGTTTGGGGAGGGTAGAGTG	20	52.4	0.6	59864425-59864444
39	CYF3-39-F	CCACTTGGCACCCTTAAAAGC	21	55.3	0.524	59864196-59864216	59864378	45	410/455
	CYF3-39-R	TATATTAAAATTCTCATTGACAGTC	25	44.7	0.24	59864585-59864605
40	CYF3-40-F	CACTTGAATTTCTGCTTTTTTTTCTC	26	54.3	0.308	59865219-59865244	59865288	37	296/333
	CYF3-40-R	GATATCGAGCTTTGAAAATGGC	22	52.5	0.409	598665493-5986514
41	CYF3-41-F	CATATAATAGCTCTACCAGAAAAGGGCT	28	55.6	0.393	59881983-59882010	59882114	33	369/401
	CYF3-41-R	CCACATTAAATTAAAGGTTTCG	22	48.4	0.318	59882330-59882351
42	CYF3-42-F	AATCATCCGATGCTGGCAAA	20	55.3	0.45	59883006-59883025	59883029	32	203/235
	CYF3-42-R	TTTTACCCCTGTGCGCGATA	20	55.6	0.5	59883189-59883208
43	CYF3-43-F	CAAGTAAAATGATAAACGAAGTGATT	26	50.5	0.269	59883411-59883436	59883530	33	297/230
	CYF3-43-R	GGATCATGCCAGAGCTACCC	20	53.4	0.6	59883688-59883707
44	CYF3-44-F	CCCTCTCCGTGAAATTCCTCA	21	55.5	0.524	59883564-59883584	59883579	19	144/163
	CYF3-44-R	GGATCATGCCAGAGCTACCC	20	53.4	0.6	59883688-59883707
45	CYF3-45-F	ACCTGGACATGTGTTCGTCA	20	50.6	0.5	59885073-59885092	59885231	21	196/217
	CYF3-45-R	CACAAGCTGACCCAGACACC	20	52.6	0.6	59885249-59885268

## Sheet: Table S2
Table S2A The primers used in the real-time PCR in this experiment
Name	Forward primer	Reverse primer
UBI3-qPCR	TCGTAAGGAGTGCCCTAATGCTGA	CAATCGCCTCCAGCCTTGTTGTAA
Cr3a (650)-qPCR	AGCCTGCCAAAGTATCCACC	AAAGGGGACATCGCCTTGAG
Cr3a (660)-qPCR	CGGTGGATCCCTCCAAACAA	GGCGCTCTAGAAAAAGATGAAGT
Table S2B The primers used in the transgenic experiment for PCR reaction of vector construction
Name	Forward primer	Reverse primer
Cr3a (650)-overexpression	AACACGGGGGACTTTGCAACATGGGTTGTGTGGCGTCCAGC	CCTGAAGCGGCCGCTGTACAGTTCCCATTTTTCCTCACTCTTTGGAACC
Cr3a (650)-CRISPR	CAGTGGTCTCAAGTGAACAAAGCACCAGTGGTCTGTGGTAG	CAGTGGTCTCAAAACTCTCTAACGAGAATCCCCGATGCAC
Cr3a (660)-overexpression	AACACGGGGGACTTTGCAACATGGCGCTGTTCAGACGGTTCTTCC	CCTGAAGCGGCCGCTGTACACACCACCAGCTGCGCGTG
Cr3a (660)-CRISPR	CAGTGGTCTCAAGTGAACAAAGCACCAGTGGTCTGTGGTAG	CAGTGGTTCTCAAAACCTTCTTGCGCTCAAGTGAGATGCACATG
Table S2C The primers used in the transgenic experiment for colony PCR identification after vector construction
Name	Forward primer	Reverse primer
Cr3a (650)-OE-detection	TTCATTTGGAGAGAACACGGGGGAC	GTAGCATTTAATCTGTGATCGCTG
Cr3a (650)-CR-detection	GCAACGCTCTGTCATCGTTACAAT	GCGATTAAGTTGGGTAACGCCAGGG
Cr3a (660)-OE-detection	TTCATTTGGAGAGAACACGGGGGAC	GAAGTACAGGTCGACAGCCT
Cr3a (660)-CR-detection	GCAACGCTCTGTCATCGTTACAAT	GCGATTAAGTTGGGTAACGCCAGGG

## Sheet: Table S3
Table S3 Expression profile obtained based on RNA-seq
ID	C_R_3	C_Y_3	C_G_3	C_R_1	C_Y_1	C_G_1	C_R_2	C_Y_2	C_G_2	R_650_1	Y_650_1	G_650_1	R_650_2	Y_650_2	G_650_2	R_650_3	Y_650_3	G_650_3	R_650_4	Y_650_4	G_650_4	Name	GO	KEGG	Nr
Solyc00g500019.1	0	0	0	0	0	0	0	0	0	0	0	0.21	0.46	0	0	0	0	0	0	0	0	Solyc00g500019.1	GO:0003674,molecular_function; GO:0005488,binding; GO:0005515,protein binding; GO:0005575,cellular_component; GO:0005622,intracellular anatomical structure; GO:0005623,obsolete cell; GO:0005737,cytoplasm; GO:0006091,generation of precursor metabolites and energy; GO:0008150,biological_process; GO:0008152,metabolic process; GO:0009507,chloroplast; GO:0009534,chloroplast thylakoid; GO:0009535,chlor…	--	KAH0646261.1 hypothetical protein KY284_034145 [Solanum tuberosum]
Solyc00g500020.1	0	0	0	0	0	0	0	0	0	0.11	0	0	0	0	0	0	0	0	0	0	0	Solyc00g500020.1	GO:0005575,cellular_component; GO:0005622,intracellular anatomical structure; GO:0005623,obsolete cell; GO:0005737,cytoplasm; GO:0006091,generation of precursor metabolites and energy; GO:0008150,biological_process; GO:0008152,metabolic process; GO:0009507,chloroplast; GO:0009512,cytochrome b6f complex; GO:0009534,chloroplast thylakoid; GO:0009535,chloroplast thylakoid membrane; GO:0009536,plasti…	petA; apocytochrome f; K02634;	XP_033508709.1 cytochrome f-like [Nicotiana tomentosiformis]
Solyc00g500021.1	0	0	0	0.21	0	0	0	0	0	0	0	0	0	0	0	0	0	0	0	0	0	Solyc00g500021.1	--	--	KAH0849005.1 hypothetical protein HID58_091596 [Brassica napus]
Solyc00g500022.1	1.02	0.49	0.71	0.33	0.69	0	0.27	0.28	0.31	0.63	0.75	0.1	0.63	0.21	0.23	0.29	0.27	0.25	0.15	0	0.08	Solyc00g500022.1	GO:0003674,molecular_function; GO:0003735,structural constituent of ribosome; GO:0005198,structural molecule activity; GO:0005575,cellular_component; GO:0005622,intracellular anatomical structure; GO:0005623,obsolete cell; GO:0005737,cytoplasm; GO:0005829,cytosol; GO:0005840,ribosome; GO:0006412,translation; GO:0006518,peptide metabolic process; GO:0006807,nitrogen compound metabolic process; GO:…	RP-S18, MRPS18, rpsR; small subunit ribosomal protein S18; K02963;	NP_054523.1 ribosomal protein S18 [Nicotiana tabacum]
Solyc00g180440.1	0	0.53	0.5	0	0	0.92	0	0.9	0.5	0.58	0.24	0	1.01	0.33	0	0.47	0	0.26	0	0	0.26	Solyc00g180440.1	GO:0000027,ribosomal large subunit assembly; GO:0003674,molecular_function; GO:0003735,structural constituent of ribosome; GO:0005198,structural molecule activity; GO:0005575,cellular_component; GO:0005622,intracellular anatomical structure; GO:0005623,obsolete cell; GO:0005737,cytoplasm; GO:0006996,organelle organization; GO:0008150,biological_process; GO:0009507,chloroplast; GO:0009526,plastid …	RP-L20, MRPL20, rplT; large subunit ribosomal protein L20; K02887;	NP_054524.1 ribosomal protein L20 [Nicotiana tabacum]
Solyc00g500023.1	0.24	0.13	0.25	0.33	0.3	0.45	0	0.22	0.25	0.43	0.12	0.16	0.42	0.16	0.25	0.12	0.16	0.19	0.75	0.1	0.45	Solyc00g500023.1	--	clpP, CLPP; ATP-dependent Clp protease, protease subunit [EC:3.4.21.92]; K01358;	AJO25136.1 clp protease proteolytic subunit [Solanum lycopersicum]
Solyc00g500024.1	0.05	0	0	0.04	0	0	0	0	0	0	0	0	0	0	0	0	0	0	0.12	0	0	Solyc00g500024.1	GO:0005575,cellular_component; GO:0005622,intracellular anatomical structure; GO:0005623,obsolete cell; GO:0005737,cytoplasm; GO:0006091,generation of precursor metabolites and energy; GO:0008150,biological_process; GO:0008152,metabolic process; GO:0009507,chloroplast; GO:0009532,plastid stroma; GO:0009534,chloroplast thylakoid; GO:0009535,chloroplast thylakoid membrane; GO:0009536,plastid; GO:00…	psbB; photosystem II CP47 chlorophyll apoprotein; K02704;	NP_054526.1 photosystem II 47 kDa protein [Nicotiana tabacum]
Solyc00g500025.1	0	0	0	0	0	0	0	0	0	0	0	0	0	0	0	0	0	0	0	0	0	Solyc00g500025.1	--	--	KAF5765500.1 hypothetical protein HanXRQr2_Chr15g0704471 [Helianthus annuus]
Solyc00g500027.1	0.23	0	0	0.1	0.09	0	0	0.11	0	0.52	0	0	0.24	0	0	0.17	0	0	0.08	0	0	Solyc00g500027.1	GO:0005575,cellular_component; GO:0005622,intracellular anatomical structure; GO:0005623,obsolete cell; GO:0005737,cytoplasm; GO:0009507,chloroplast; GO:0009534,chloroplast thylakoid; GO:0009535,chloroplast thylakoid membrane; GO:0009536,plastid; GO:0009579,thylakoid; GO:0016020,membrane; GO:0031976,plastid thylakoid; GO:0031984,organelle subcompartment; GO:0034357,photosynthetic membrane; GO:004…	petB; cytochrome b6; K02635; psbB; photosystem II CP47 chlorophyll apoprotein; K02704;	XP_016443822.1 PREDICTED: cytochrome b6 [Nicotiana tabacum]
Solyc00g500028.1	0	0	0	0	0	0	0	0	0	0.48	0	0	0.38	0	0.14	0	0	0	0.13	0	0	Solyc00g500028.1	GO:0005575,cellular_component; GO:0005622,intracellular anatomical structure; GO:0005623,obsolete cell; GO:0005737,cytoplasm; GO:0009507,chloroplast; GO:0009534,chloroplast thylakoid; GO:0009535,chloroplast thylakoid membrane; GO:0009536,plastid; GO:0009579,thylakoid; GO:0016020,membrane; GO:0031976,plastid thylakoid; GO:0031984,organelle subcompartment; GO:0034357,photosynthetic membrane; GO:004…	petD; cytochrome b6-f complex subunit 4; K02637;	KAG5568930.1 hypothetical protein H5410_064053 [Solanum commersonii]
Solyc00g500029.1	0	0	0	0	0	0	0	0	0	0	0	0	0	0	0	0	0.2	0	0	0	0	Solyc00g500029.1	GO:0003674,molecular_function; GO:0003824,catalytic activity; GO:0003899,DNA-directed 5'-3' RNA polymerase activity; GO:0005575,cellular_component; GO:0005622,intracellular anatomical structure; GO:0005623,obsolete cell; GO:0005737,cytoplasm; GO:0006139,nucleobase-containing compound metabolic process; GO:0006351,DNA-templated transcription; GO:0006354,DNA-templated transcription elongation; GO:0…	rpoA; DNA-directed RNA polymerase subunit alpha [EC:2.7.7.6]; K03040;	YP_010049028.1 RNA polymerase alpha subunit [Hemiboea ovalifolia]
Solyc00g500030.1	0	0	0	0	0	0	0	0	0.3	0	0	0	0	0	0	0	0	0	0	0	0	Solyc00g500030.1	GO:0000028,ribosomal small subunit assembly; GO:0000313,organellar ribosome; GO:0000314,organellar small ribosomal subunit; GO:0000462,maturation of SSU-rRNA from tricistronic rRNA transcript (SSU-rRNA, 5.8S rRNA, LSU-rRNA); GO:0003674,molecular_function; GO:0003676,nucleic acid binding; GO:0003723,RNA binding; GO:0003729,mRNA binding; GO:0003735,structural constituent of ribosome; GO:0005198,str…	RP-S11, MRPS11, rpsK; small subunit ribosomal protein S11; K02948;	YP_008563121.1 ribosomal protein S11 [Solanum lycopersicum]
Solyc00g500031.1	0	0	0	0	0	0	0.09	0	0	0.19	0	0	0	0	0	0.08	0	0	0.08	0.26	0	Solyc00g500031.1	GO:0003674,molecular_function; GO:0003735,structural constituent of ribosome; GO:0005198,structural molecule activity; GO:0005575,cellular_component; GO:0005622,intracellular anatomical structure; GO:0005623,obsolete cell; GO:0005737,cytoplasm; GO:0005829,cytosol; GO:0005840,ribosome; GO:0009507,chloroplast; GO:0009526,plastid envelope; GO:0009532,plastid stroma; GO:0009536,plastid; GO:0009570,ch…	RP-S8, rpsH; small subunit ribosomal protein S8; K02994;	KAG5568934.1 hypothetical protein H5410_064057 [Solanum commersonii]
Solyc00g500032.1	0	0	0	0	0	0	0	0	0	0.2	0	0	0	0	0.18	0	0	0	0	0	0	Solyc00g500032.1	GO:0003674,molecular_function; GO:0003676,nucleic acid binding; GO:0003723,RNA binding; GO:0003735,structural constituent of ribosome; GO:0005198,structural molecule activity; GO:0005488,binding; GO:0005575,cellular_component; GO:0005622,intracellular anatomical structure; GO:0005623,obsolete cell; GO:0005737,cytoplasm; GO:0005829,cytosol; GO:0005840,ribosome; GO:0009507,chloroplast; GO:0009526,p…	RP-L16, MRPL16, rplP; large subunit ribosomal protein L16; K02878;	YP_008563126.1 ribosomal protein L16 [Solanum lycopersicum]
Solyc00g500033.1	0	0	0.13	0.13	0	0	0.14	0	0	0	0	0	0.17	0	0	0.12	0	0	0	0	0	Solyc00g500033.1	--	--	KAG7012670.1 putative protein ycf72, partial [Cucurbita argyrosperma subsp. argyrosperma]
Solyc00g500034.1	0.31	0.38	0.06	0.06	0.06	0.15	0.14	0.07	0.24	1.1	0.34	0.08	0.56	0.08	0	0.89	0.05	0	0.17	0	0	Solyc00g500034.1	GO:0000313,organellar ribosome; GO:0000315,organellar large ribosomal subunit; GO:0002181,cytoplasmic translation; GO:0003674,molecular_function; GO:0003735,structural constituent of ribosome; GO:0005198,structural molecule activity; GO:0005575,cellular_component; GO:0005622,intracellular anatomical structure; GO:0005623,obsolete cell; GO:0005737,cytoplasm; GO:0005739,mitochondrion; GO:0005759,mi…	RP-S3, rpsC; small subunit ribosomal protein S3; K02982;	KAF5753265.1 putative ribosomal protein L22/L17 [Helianthus annuus]
Solyc00g500035.1	0.19	0	0	0	0	0	0	0	0	0	0	0	0	0	0	0.14	0	0.15	0	0	0	Solyc00g500035.1	GO:0002181,cytoplasmic translation; GO:0003674,molecular_function; GO:0003676,nucleic acid binding; GO:0003723,RNA binding; GO:0003729,mRNA binding; GO:0003735,structural constituent of ribosome; GO:0005198,structural molecule activity; GO:0005488,binding; GO:0005575,cellular_component; GO:0005622,intracellular anatomical structure; GO:0005623,obsolete cell; GO:0005737,cytoplasm; GO:0005829,cytos…	RP-L2, MRPL2, rplB; large subunit ribosomal protein L2; K02886;	YP_009556459.1 ribosomal protein L2 [Weigela japonica]
Solyc00g500036.1	0	0.33	0	0.17	0.15	0.19	0.36	0	0	0.18	0.15	0	0.21	0	0	0	0	0	0	0	0	Solyc00g500036.1	GO:0002181,cytoplasmic translation; GO:0003674,molecular_function; GO:0003676,nucleic acid binding; GO:0003723,RNA binding; GO:0003729,mRNA binding; GO:0003735,structural constituent of ribosome; GO:0005198,structural molecule activity; GO:0005488,binding; GO:0005575,cellular_component; GO:0005622,intracellular anatomical structure; GO:0005623,obsolete cell; GO:0005737,cytoplasm; GO:0005829,cytos…	RP-L2, MRPL2, rplB; large subunit ribosomal protein L2; K02886;	AJO25152.1 ribosomal protein L2 [Solanum lycopersicum]
Solyc00g500037.1	0.01	0	0	0	0.01	0.01	0	0	0	0.02	0	0	0	0	0	0	0	0	0.01	0	0	Solyc00g500037.1	GO:0005575,cellular_component; GO:0005622,intracellular anatomical structure; GO:0005623,obsolete cell; GO:0005737,cytoplasm; GO:0009507,chloroplast; GO:0009509,chromoplast; GO:0009532,plastid stroma; GO:0009536,plastid; GO:0009570,chloroplast stroma; GO:0009575,chromoplast stroma; GO:0043226,organelle; GO:0043227,membrane-bounded organelle; GO:0043229,intracellular organelle; GO:0043231,intracel…	--	YP_008563132.1 hypothetical chloroplast RF2 [Solanum lycopersicum]
Solyc00g500038.1	0	0	0	0	0	0	0	0	0	0	0	0	0	0	0	0	0	0	0	0	0	Solyc00g500038.1	--	--	YP_009306514.1 Ycf15 [Helwingia himalaica]
Solyc00g500039.1	0.99	0.66	0.13	0.67	0.49	0	0.73	0	0.25	2.03	0.24	0.32	3.22	0.17	0	0.47	0.11	0	2.13	0	0	Solyc00g500039.1	--	--	RYR67197.1 hypothetical protein Ahy_A03g013506 isoform A [Arachis hypogaea]
Solyc00g500040.1	0.15	0	0	0	0	0	0	0	0	0	0	0	0	0	0	0	0	0	0	0	0	Solyc00g500040.1	--	--	YP_009131841.1 Ycf1 [Solanum chilense]
Solyc00g500041.1	0	0	0	0	0	0	0	0	0	0	0	0.07	0	0	0	0	0	0	0	0	0	Solyc00g500041.1	GO:0003674,molecular_function; GO:0003824,catalytic activity; GO:0005575,cellular_component; GO:0005622,intracellular anatomical structure; GO:0005623,obsolete cell; GO:0005737,cytoplasm; GO:0005739,mitochondrion; GO:0005740,mitochondrial envelope; GO:0005743,mitochondrial inner membrane; GO:0005746,mitochondrial respirasome; GO:0005747,mitochondrial respiratory chain complex I; GO:0006091,genera…	ndhA; NAD(P)H-quinone oxidoreductase subunit 1 [EC:7.1.1.2]; K05572;	YP_008563144.1 NADH-plastoquinone oxidoreductase subunit 1 [Solanum lycopersicum]
Solyc00g500042.1	0.11	0.09	0.08	0.17	0.18	0.17	0.05	0	0.12	0.14	0.16	0.03	0.08	0.03	0.1	0.02	0.02	0.13	0.02	0.03	0	Solyc00g500042.1	GO:0003674,molecular_function; GO:0005215,transporter activity; GO:0005575,cellular_component; GO:0005622,intracellular anatomical structure; GO:0005623,obsolete cell; GO:0005737,cytoplasm; GO:0006810,transport; GO:0008104,protein localization; GO:0008150,biological_process; GO:0008565,obsolete protein transporter activity; GO:0009507,chloroplast; GO:0009526,plastid envelope; GO:0009528,plastid i…	--	AP_004987.1 ycf1 protein [Solanum lycopersicum]
Solyc00g500044.1	0.66	0.53	0.25	0.67	0.49	0	0.58	0.15	0.25	1.74	0.12	0.16	1.36	0.17	0.25	0.94	0.22	0	1.42	0.2	0.26	Solyc00g500044.1	--	--	RYR67197.1 hypothetical protein Ahy_A03g013506 isoform A [Arachis hypogaea]
Solyc00g500045.1	0	0	0	0	0	0	0	0	0.59	0	0	0	0	0	0	0	0	0	0	0	0	Solyc00g500045.1	--	--	YP_009306514.1 Ycf15 [Helwingia himalaica]
Solyc00g500046.1	0	0	0	0	0	0	0	0	0	0.03	0	0	0	0	0.01	0	0	0	0.01	0	0	Solyc00g500046.1	GO:0005575,cellular_component; GO:0005622,intracellular anatomical structure; GO:0005623,obsolete cell; GO:0005737,cytoplasm; GO:0009507,chloroplast; GO:0009509,chromoplast; GO:0009532,plastid stroma; GO:0009536,plastid; GO:0009570,chloroplast stroma; GO:0009575,chromoplast stroma; GO:0043226,organelle; GO:0043227,membrane-bounded organelle; GO:0043229,intracellular organelle; GO:0043231,intracel…	--	YP_008563132.1 hypothetical chloroplast RF2 [Solanum lycopersicum]
Solyc00g500047.1	0	0	0	0.15	0.14	0	0.08	0	0.14	0.25	0	0.09	0.19	0.09	0.07	0.2	0.06	0	0.13	0	0.07	Solyc00g500047.1	GO:0002181,cytoplasmic translation; GO:0003674,molecular_function; GO:0003676,nucleic acid binding; GO:0003723,RNA binding; GO:0003729,mRNA binding; GO:0003735,structural constituent of ribosome; GO:0005198,structural molecule activity; GO:0005488,binding; GO:0005575,cellular_component; GO:0005622,intracellular anatomical structure; GO:0005623,obsolete cell; GO:0005737,cytoplasm; GO:0005829,cytos…	RP-L2, MRPL2, rplB; large subunit ribosomal protein L2; K02886;	UED22420.1 ribosomal protein L2 [Rehmannia glutinosa]
Solyc00g277510.1	0	0	0	0	0	0	0	0	0	0	0	0	0	0	0	0	0	0	0	0	0	Solyc00g277510.1	GO:0003674,molecular_function; GO:0005488,binding; GO:0005575,cellular_component; GO:0005622,intracellular anatomical structure; GO:0005623,obsolete cell; GO:0005737,cytoplasm; GO:0009507,chloroplast; GO:0009532,plastid stroma; GO:0009534,chloroplast thylakoid; GO:0009535,chloroplast thylakoid membrane; GO:0009536,plastid; GO:0009570,chloroplast stroma; GO:0009579,thylakoid; GO:0010287,plastoglob…	psbA; photosystem II P680 reaction center D1 protein [EC:1.10.3.9]; K02703;	OMP12495.1 Photosynthetic reaction centre, L/M, partial [Corchorus olitorius]
Solyc00g500061.1	0	0	0	0	0	0	0	0	0	0	0	0.17	0	0	0	0.12	0	0	0	0	0	Solyc00g500061.1	GO:0003674,molecular_function; GO:0003824,catalytic activity; GO:0003954,NADH dehydrogenase activity; GO:0006091,generation of precursor metabolites and energy; GO:0008137,NADH dehydrogenase (ubiquinone) activity; GO:0008150,biological_process; GO:0008152,metabolic process; GO:0009987,cellular process; GO:0015980,energy derivation by oxidation of organic compounds; GO:0016491,oxidoreductase activ…	ndhJ; NAD(P)H-quinone oxidoreductase subunit J [EC:7.1.1.2]; K05581;	YP_008563091.1 NADH-plastoquinone oxidoreductase subunit J [Solanum lycopersicum]
Solyc00g500062.1	1.08	1.21	1.75	1.14	0.65	1.31	0.38	0.49	2.15	6.73	0.87	0.42	3.45	1.31	0.66	2.31	0.5	0.52	3.49	0.65	0.69	Solyc00g500062.1	GO:0005575,cellular_component; GO:0005622,intracellular anatomical structure; GO:0005623,obsolete cell; GO:0005737,cytoplasm; GO:0009507,chloroplast; GO:0009536,plastid; GO:0043226,organelle; GO:0043227,membrane-bounded organelle; GO:0043229,intracellular organelle; GO:0043231,intracellular membrane-bounded organelle; GO:0044424,obsolete intracellular part; GO:0044444,obsolete cytoplasmic part; G…	ndhK; NAD(P)H-quinone oxidoreductase subunit K [EC:7.1.1.2]; K05582;	YP_009421361.1 NADH-plastoquinone oxidoreductase subunit K [Solanum pennellii]
Solyc00g500063.1	5.08	2.84	1.96	4.24	1.16	1.65	2.11	0.75	1.86	23.18	0.84	0.81	21.76	1.69	1.03	11.03	0.41	0.45	6.26	0.67	1.03	Solyc00g500063.1	GO:0000312,plastid small ribosomal subunit; GO:0000313,organellar ribosome; GO:0000314,organellar small ribosomal subunit; GO:0001101,response to acid chemical; GO:0005575,cellular_component; GO:0005576,extracellular region; GO:0005618,cell wall; GO:0005622,intracellular anatomical structure; GO:0005623,obsolete cell; GO:0005737,cytoplasm; GO:0005829,cytosol; GO:0005840,ribosome; GO:0008150,biolo…	rbcL, cbbL; ribulose-bisphosphate carboxylase large chain [EC:4.1.1.39]; K01601; accD; acetyl-CoA carboxylase carboxyl transferase subunit beta [EC:6.4.1.2 2.1.3.15]; K01963;	YP_010144008.1 ribulose-1,5-bisphosphate carboxylase/oxygenase large subunit [Nicotiana stocktonii]
Solyc00g500065.1	1.4	1.69	0.32	1.88	0.89	0.59	1.24	0.77	0.32	9.81	0.41	0.14	7.59	0.57	0.21	3.86	0.37	0.56	1.72	0.68	0.17	Solyc00g500065.1	--	accD; acetyl-CoA carboxylase carboxyl transferase subunit beta [EC:6.4.1.2 2.1.3.15]; K01963; psaI; photosystem I subunit VIII; K02696;	Q2MI91.2 RecName: Full=Acetyl-coenzyme A carboxylase carboxyl transferase subunit beta, chloroplastic; Short=ACCase subunit beta; Short=Acetyl-CoA carboxylase carboxyltransferase subunit beta [Solanum lycopersicum]
Solyc00g500066.1	1.18	0.95	1.46	3.09	1.6	1.11	1.26	1.95	2.91	7.09	0.52	0.23	7.82	0.24	0.54	3.89	0.79	0.38	1.71	2.29	1.32	Solyc00g500066.1	GO:0003674,molecular_function; GO:0005488,binding; GO:0005515,protein binding; GO:0005575,cellular_component; GO:0005622,intracellular anatomical structure; GO:0005623,obsolete cell; GO:0005737,cytoplasm; GO:0006091,generation of precursor metabolites and energy; GO:0008150,biological_process; GO:0008152,metabolic process; GO:0009507,chloroplast; GO:0009534,chloroplast thylakoid; GO:0009535,chlor…	--	QBL73950.1 Ycf4 [Solanum vernei]
Solyc00g500067.1	0.13	0.05	0	0.05	0.05	0.12	0.06	0	0.29	0.06	0	0.06	0	0	0.05	0.05	0	0	0	0	0.05	Solyc00g500067.1	GO:0005575,cellular_component; GO:0005622,intracellular anatomical structure; GO:0005623,obsolete cell; GO:0005737,cytoplasm; GO:0006091,generation of precursor metabolites and energy; GO:0008150,biological_process; GO:0008152,metabolic process; GO:0009507,chloroplast; GO:0009512,cytochrome b6f complex; GO:0009534,chloroplast thylakoid; GO:0009535,chloroplast thylakoid membrane; GO:0009536,plasti…	petA; apocytochrome f; K02634;	XP_033508709.1 cytochrome f-like [Nicotiana tomentosiformis]
Solyc00g500068.1	0	0.2	0.98	0.41	0.76	0.48	0.68	0.7	1.95	0.22	0.19	0	0	0.26	1.36	0	0.68	0.41	1.1	0.31	0.4	Solyc00g500068.1	--	--	KAH0849005.1 hypothetical protein HID58_091596 [Brassica napus]
Solyc00g500069.1	0	0	0	0.36	0	0	0.39	0	0	0	0	0.42	0	0	0	0.31	0.29	0	0	0	0	Solyc00g500069.1	GO:0003674,molecular_function; GO:0003735,structural constituent of ribosome; GO:0005198,structural molecule activity; GO:0005575,cellular_component; GO:0005622,intracellular anatomical structure; GO:0005623,obsolete cell; GO:0005737,cytoplasm; GO:0005840,ribosome; GO:0006412,translation; GO:0006518,peptide metabolic process; GO:0006807,nitrogen compound metabolic process; GO:0008150,biological_p…	RP-S12, MRPS12, rpsL; small subunit ribosomal protein S12; K02950;	ANP26129.1 ribosomal protein S12 [Tacca chantrieri]
Solyc00g500070.1	0	0	0	0	0	0	0	0	0	0	0	0	0	0	0	0	0	0	0	0	0	Solyc00g500070.1	--	clpP, CLPP; ATP-dependent Clp protease, protease subunit [EC:3.4.21.92]; K01358;	AJO25136.1 clp protease proteolytic subunit [Solanum lycopersicum]
Solyc00g500073.1	0	0	0	0	0	0	0	0	0	0.1	0	0	0	0	0	0	0	0	0.16	0	0	Solyc00g500073.1	GO:0005575,cellular_component; GO:0005622,intracellular anatomical structure; GO:0005623,obsolete cell; GO:0005737,cytoplasm; GO:0009507,chloroplast; GO:0009534,chloroplast thylakoid; GO:0009535,chloroplast thylakoid membrane; GO:0009536,plastid; GO:0009579,thylakoid; GO:0016020,membrane; GO:0031976,plastid thylakoid; GO:0031984,organelle subcompartment; GO:0034357,photosynthetic membrane; GO:004…	petB; cytochrome b6; K02635; psbB; photosystem II CP47 chlorophyll apoprotein; K02704;	RZC59212.1 hypothetical protein C5167_006516 [Papaver somniferum]
Solyc00g500074.1	0	0	0	0	0	0	0	0	0	0.8	0	0	0.31	0	0	0	0	0	0	0	0	Solyc00g500074.1	GO:0003674,molecular_function; GO:0003824,catalytic activity; GO:0003899,DNA-directed 5'-3' RNA polymerase activity; GO:0005575,cellular_component; GO:0005622,intracellular anatomical structure; GO:0005623,obsolete cell; GO:0005737,cytoplasm; GO:0006139,nucleobase-containing compound metabolic process; GO:0006351,DNA-templated transcription; GO:0006354,DNA-templated transcription elongation; GO:0…	rpoA; DNA-directed RNA polymerase subunit alpha [EC:2.7.7.6]; K03040;	YP_010049028.1 RNA polymerase alpha subunit [Hemiboea ovalifolia]
Solyc00g500075.1	0	0	0	0	0	0	0	0	0	0	0	0.19	0	0	0	0	0	0	0	0	0	Solyc00g500075.1	GO:0000028,ribosomal small subunit assembly; GO:0000313,organellar ribosome; GO:0000314,organellar small ribosomal subunit; GO:0000462,maturation of SSU-rRNA from tricistronic rRNA transcript (SSU-rRNA, 5.8S rRNA, LSU-rRNA); GO:0003674,molecular_function; GO:0003676,nucleic acid binding; GO:0003723,RNA binding; GO:0003729,mRNA binding; GO:0003735,structural constituent of ribosome; GO:0005198,str…	RP-S11, MRPS11, rpsK; small subunit ribosomal protein S11; K02948;	YP_008563121.1 ribosomal protein S11 [Solanum lycopersicum]
Solyc00g500076.1	0	0	0	0	0	0	0	0	0	0	0	0	0	0	0	0	0	0	0	0	0	Solyc00g500076.1	GO:0003674,molecular_function; GO:0003735,structural constituent of ribosome; GO:0005198,structural molecule activity; GO:0005575,cellular_component; GO:0005622,intracellular anatomical structure; GO:0005623,obsolete cell; GO:0005737,cytoplasm; GO:0005829,cytosol; GO:0005840,ribosome; GO:0009507,chloroplast; GO:0009526,plastid envelope; GO:0009532,plastid stroma; GO:0009536,plastid; GO:0009570,ch…	RP-S8, rpsH; small subunit ribosomal protein S8; K02994;	KAG5568934.1 hypothetical protein H5410_064057 [Solanum commersonii]
Solyc00g500078.1	0.16	0	0	0	0	0	0	0	0	0.14	0	0	0.17	0	0	0	0	0	0	0	0	Solyc00g500078.1	--	--	KAG7012670.1 putative protein ycf72, partial [Cucurbita argyrosperma subsp. argyrosperma]
Solyc00g500080.1	0	0	0	0	0	0	0	0	0	0	0	0	0	0	0	0	0	0	0	0	0	Solyc00g500080.1	GO:0002181,cytoplasmic translation; GO:0003674,molecular_function; GO:0003676,nucleic acid binding; GO:0003723,RNA binding; GO:0003729,mRNA binding; GO:0003735,structural constituent of ribosome; GO:0005198,structural molecule activity; GO:0005488,binding; GO:0005575,cellular_component; GO:0005622,intracellular anatomical structure; GO:0005623,obsolete cell; GO:0005737,cytoplasm; GO:0005829,cytos…	RP-L2, MRPL2, rplB; large subunit ribosomal protein L2; K02886;	AJO25152.1 ribosomal protein L2 [Solanum lycopersicum]
Solyc00g500082.1	0	0	0	0	0	0	0	0	0.59	0	0	0	0	0	0	0	0	0	0	0	0	Solyc00g500082.1	--	--	YP_009306514.1 Ycf15 [Helwingia himalaica]
Solyc00g500083.1	0	0	0	0	0	0	0	0.15	0	1.88	0	0	0.17	0.17	0	0.12	0	0	0	0	0	Solyc00g500083.1	--	--	RYR67197.1 hypothetical protein Ahy_A03g013506 isoform A [Arachis hypogaea]
Solyc00g500084.1	0	0	0	0	0	0	0	0	0	0.06	0	0	0	0	0	0.05	0	0	0	0	0	Solyc00g500084.1	GO:0003674,molecular_function; GO:0005215,transporter activity; GO:0005575,cellular_component; GO:0005622,intracellular anatomical structure; GO:0005623,obsolete cell; GO:0005737,cytoplasm; GO:0006810,transport; GO:0008104,protein localization; GO:0008150,biological_process; GO:0008565,obsolete protein transporter activity; GO:0009507,chloroplast; GO:0009526,plastid envelope; GO:0009528,plastid i…	--	YP_009131841.1 Ycf1 [Solanum chilense]
Solyc00g500085.1	0	0.12	0.12	0.13	0.12	0	0	0	0	0.68	0.11	0	0.47	0	0	0.22	0	0	0	0	0	Solyc00g500085.1	GO:0005575,cellular_component; GO:0005622,intracellular anatomical structure; GO:0005623,obsolete cell; GO:0005737,cytoplasm; GO:0006810,transport; GO:0008150,biological_process; GO:0008152,metabolic process; GO:0009536,plastid; GO:0015886,heme transport; GO:0043226,organelle; GO:0043227,membrane-bounded organelle; GO:0043229,intracellular organelle; GO:0043231,intracellular membrane-bounded orga…	--	YP_009131844.1 cytochrome c heme attachment protein [Solanum chilense]
Solyc00g500086.1	0	0	0	0	0	0	0	0	0	0	0	0	0	0	0	0.05	0	0	0	0	0	Solyc00g500086.1	GO:0003674,molecular_function; GO:0003824,catalytic activity; GO:0005575,cellular_component; GO:0005622,intracellular anatomical structure; GO:0005623,obsolete cell; GO:0005737,cytoplasm; GO:0005739,mitochondrion; GO:0005740,mitochondrial envelope; GO:0005743,mitochondrial inner membrane; GO:0005746,mitochondrial respirasome; GO:0005747,mitochondrial respiratory chain complex I; GO:0006091,genera…	ndhA; NAD(P)H-quinone oxidoreductase subunit 1 [EC:7.1.1.2]; K05572;	YP_008563144.1 NADH-plastoquinone oxidoreductase subunit 1 [Solanum lycopersicum]
Solyc00g500087.1	0.05	0.04	0.04	0.29	0.23	0	0.09	0.19	0.16	0.45	0.11	0.15	0.42	0	0.12	0	0.1	0.08	0.26	0	0.04	Solyc00g500087.1	GO:0003674,molecular_function; GO:0003824,catalytic activity; GO:0003959,NADPH dehydrogenase activity; GO:0005575,cellular_component; GO:0005622,intracellular anatomical structure; GO:0005623,obsolete cell; GO:0005737,cytoplasm; GO:0005739,mitochondrion; GO:0005740,mitochondrial envelope; GO:0005743,mitochondrial inner membrane; GO:0005746,mitochondrial respirasome; GO:0005747,mitochondrial respi…	ndhA; NAD(P)H-quinone oxidoreductase subunit 1 [EC:7.1.1.2]; K05572; ndhH; NAD(P)H-quinone oxidoreductase subunit H [EC:7.1.1.2]; K05579;	YP_008563145.1 NADH-plastoquinone oxidoreductase subunit 7 [Solanum lycopersicum]
Solyc00g500088.1	0	0	0	0	0	0	0	0	0	0.1	0	0	0.03	0	0	0	0.02	0	0.04	0	0	Solyc00g500088.1	GO:0003674,molecular_function; GO:0005215,transporter activity; GO:0005575,cellular_component; GO:0005622,intracellular anatomical structure; GO:0005623,obsolete cell; GO:0005737,cytoplasm; GO:0006810,transport; GO:0008104,protein localization; GO:0008150,biological_process; GO:0008565,obsolete protein transporter activity; GO:0009507,chloroplast; GO:0009526,plastid envelope; GO:0009528,plastid i…	--	YP_008563147.1 hypothetical chloroplast RF1 [Solanum lycopersicum]
Solyc00g500089.1	0	0	0	0	0	0	0	0	0	0	0	0	0	0	0	0	0	0	0	0	0	Solyc00g500089.1	--	--	--
Solyc00g500090.1	0	0	0.08	0	0	0.09	0	0	0	0	0	0	0.1	0	0	0	0	0	0	0	0	Solyc00g500090.1	--	--	KAG5578668.1 hypothetical protein H5410_058802 [Solanum commersonii]
Solyc00g500095.1	2.06	0	5.2	0.04	0	1.93	0.38	1.64	4.09	0.57	0.2	0.79	2.58	0.33	5.27	0.62	8.67	0.87	13.99	1.45	17.31	Solyc00g500095.1	GO:0001101,response to acid chemical; GO:0003674,molecular_function; GO:0003824,catalytic activity; GO:0006508,proteolysis; GO:0006511,ubiquitin-dependent protein catabolic process; GO:0006725,cellular aromatic compound metabolic process; GO:0006807,nitrogen compound metabolic process; GO:0008150,biological_process; GO:0008152,metabolic process; GO:0009056,catabolic process; GO:0009057,macromolec…	PAL; phenylalanine ammonia-lyase [EC:4.3.1.24]; K10775; PTAL; phenylalanine/tyrosine ammonia-lyase [EC:4.3.1.25]; K13064;	XP_015068612.2 phenylalanine ammonia-lyase-like [Solanum pennellii]
Solyc00g500096.1	0	0	0	0	0	0	0	0	0	0	0	0	0	0.08	0	0	0	0	0	0	0	Solyc00g500096.1	GO:0003674,molecular_function; GO:0003824,catalytic activity; GO:0004842,ubiquitin-protein transferase activity; GO:0006807,nitrogen compound metabolic process; GO:0008150,biological_process; GO:0008152,metabolic process; GO:0009314,response to radiation; GO:0009411,response to UV; GO:0009416,response to light stimulus; GO:0009628,response to abiotic stimulus; GO:0009987,cellular process; GO:0016…	SIAH1; E3 ubiquitin-protein ligase SIAH1 [EC:2.3.2.27]; K04506;	XP_004234707.1 putative E3 ubiquitin-protein ligase SINA-like 6 [Solanum lycopersicum]
Solyc00g500099.1	0.17	0	0	0	0	0	0	0	0	0	0	0	0	0	0	0	0.11	0	0	0	0	Solyc00g500099.1	--	--	AUS83320.1 hypothetical protein [Solanum tuberosum]
Solyc00g500102.1	0	0	0	0	0	0	0	0	0	0.11	0	0	0	0	0	0	0	0	0	0	0	Solyc00g500102.1	GO:0005575,cellular_component; GO:0005622,intracellular anatomical structure; GO:0005623,obsolete cell; GO:0005737,cytoplasm; GO:0005739,mitochondrion; GO:0005740,mitochondrial envelope; GO:0005743,mitochondrial inner membrane; GO:0005746,mitochondrial respirasome; GO:0005751,mitochondrial respiratory chain complex IV; GO:0006091,generation of precursor metabolites and energy; GO:0006119,oxidativ…	COX2; cytochrome c oxidase subunit 2; K02261;	KAH0716610.1 hypothetical protein KY285_012641 [Solanum tuberosum]
Solyc00g022100.1	0	0	0	0	0	0	0	0	0	0.45	0	0	0	0.17	0.13	0.25	0	0	0	0	0	Solyc00g022100.1	--	--	YP_009049779.1 ribosomal protein L10 [Capsicum annuum]
Solyc00g500103.1	0	0	0.07	0.39	0.07	0	0	0	0	1.69	0	0.09	0.1	0.1	0	0.41	0.06	0	0.21	0.12	0	Solyc00g500103.1	GO:0000313,organellar ribosome; GO:0000315,organellar large ribosomal subunit; GO:0003674,molecular_function; GO:0003676,nucleic acid binding; GO:0003723,RNA binding; GO:0003729,mRNA binding; GO:0005488,binding; GO:0005575,cellular_component; GO:0005622,intracellular anatomical structure; GO:0005623,obsolete cell; GO:0005737,cytoplasm; GO:0005739,mitochondrion; GO:0005759,mitochondrial matrix; GO…	--	YP_009430466.1 ribosomal protein L2 [Solanum lycopersicum]
Solyc00g500105.1	0	0	0	0	0	0	0	0	0	0.07	0	0	0	0	0	0	0	0.06	0	0	0	Solyc00g500105.1	--	--	XP_027773088.1 uncharacterized protein LOC114077346 [Solanum pennellii]
Solyc00g500106.1	0	0	0	0	0	0	0	0	0	0.15	0	0	0	0	0	0.24	0	0	0	0	0	Solyc00g500106.1	--	--	GAU19205.1 hypothetical protein TSUD_198880 [Trifolium subterraneum]
Solyc00g500107.1	0	0	0	0	0	0	0	0	0	0.45	0	0	0	0	0	0	0	0	0	0	0	Solyc00g500107.1	--	--	YP_009526583.1 hypothetical protein [Ammopiptanthus mongolicus]
Solyc00g500110.1	0	0	0	0	0	0	0	0	0	0.28	0	0	0	0	0	0	0	0	0	0	0	Solyc00g500110.1	--	--	PHT64543.1 hypothetical protein T459_31611 [Capsicum annuum]
Solyc00g500111.1	0	0	0	0	0.27	0	0	0	0	0	0	0	0	0	0.14	0.13	0	0	0.13	0	0	Solyc00g500111.1	--	ND5; NADH-ubiquinone oxidoreductase chain 5 [EC:7.1.1.2]; K03883;	KAG6621666.1 hypothetical protein I3842_Q008200, partial [Carya illinoinensis]
Solyc00g500112.1	0	0	0	0	0.17	0	0	0	0	0	0	0	0	0	0	0	0	0	0	0	0	Solyc00g500112.1	--	--	KAF5753194.1 putative NADH dehydrogenase subunit 5 [Helianthus annuus]
Solyc00g142160.1	0.26	0.21	0	0	0	0	0	0	0	0.23	0	0	0	0	0	0	0	0	0.19	0	0	Solyc00g142160.1	--	--	QEM01504.1 hypothetical protein [Solanum tuberosum]
Solyc00g142170.2	0.08	0	0	0	0	0	0.14	0	0	0	0	0	0	0	0	0	0	0	0	0	0	Solyc00g142170.2	--	--	TMW91458.1 hypothetical protein EJD97_014317 [Solanum chilense]
Solyc00g500115.1	0	0	0	0	0	0	0	0	0	0	0	0	0	0	0	0	0	0	0	0	0.12	Solyc00g500115.1	GO:0003674,molecular_function; GO:0003824,catalytic activity; GO:0003954,NADH dehydrogenase activity; GO:0008137,NADH dehydrogenase (ubiquinone) activity; GO:0008150,biological_process; GO:0008152,metabolic process; GO:0016491,oxidoreductase activity; GO:0016651,oxidoreductase activity, acting on NAD(P)H; GO:0016655,oxidoreductase activity, acting on NAD(P)H, quinone or similar compound as accept…	ND3; NADH-ubiquinone oxidoreductase chain 3 [EC:7.1.1.2]; K03880;	PHT27475.1 NADH-ubiquinone oxidoreductase chain 3 [Capsicum baccatum]
Solyc00g500117.1	0	0	0	0	0	0.04	0	0	0	0	0	0	0	0	0	0	0	0	0	0	0	Solyc00g500117.1	--	RP-L16, MRPL16, rplP; large subunit ribosomal protein L16; K02878; RP-S3, rpsC; small subunit ribosomal protein S3; K02982;	KAH0715945.1 hypothetical protein KY284_008850 [Solanum tuberosum]
Solyc00g500118.1	0	0	0	0	0	0	0	0	0	0	0	0	0	0	0	0.14	0	0	0	0	0	Solyc00g500118.1	GO:0005575,cellular_component; GO:0005622,intracellular anatomical structure; GO:0005623,obsolete cell; GO:0005737,cytoplasm; GO:0005739,mitochondrion; GO:0005740,mitochondrial envelope; GO:0005743,mitochondrial inner membrane; GO:0005746,mitochondrial respirasome; GO:0005751,mitochondrial respiratory chain complex IV; GO:0006091,generation of precursor metabolites and energy; GO:0006119,oxidativ…	COX2; cytochrome c oxidase subunit 2; K02261;	KAH0660126.1 hypothetical protein KY289_028874 [Solanum tuberosum]
Solyc00g015600.1	0	0	0	0	0	0	0	0	0	0	0	0	0.55	0	0.4	0	1.41	0	0	0	0	Solyc00g015600.1	--	--	--
Solyc00g500129.1	0	0.25	0.24	0.25	0	0.73	0.14	0	0.71	0.27	0.11	0.3	0.64	0.16	0	0	0.21	0	0.11	0	0.25	Solyc00g500129.1	--	--	KAG7012670.1 putative protein ycf72, partial [Cucurbita argyrosperma subsp. argyrosperma]
Solyc00g500130.1	0	0.06	0	0.06	0.06	0.07	0	0.07	0	0.27	0.11	0	0.16	0	0	0	0	0	0	0.09	0	Solyc00g500130.1	GO:0003674,molecular_function; GO:0005488,binding; GO:0005575,cellular_component; GO:0005622,intracellular anatomical structure; GO:0005623,obsolete cell; GO:0005737,cytoplasm; GO:0009507,chloroplast; GO:0009532,plastid stroma; GO:0009534,chloroplast thylakoid; GO:0009535,chloroplast thylakoid membrane; GO:0009536,plastid; GO:0009570,chloroplast stroma; GO:0009579,thylakoid; GO:0010287,plastoglob…	psbA; photosystem II P680 reaction center D1 protein [EC:1.10.3.9]; K02703;	YP_009271276.1 photosystem II protein D1 [Amaranthus hypochondriacus]
Solyc00g500131.1	0	0	0	0.05	0	0	0	0	0	0.16	0.04	0	0	0	0	0	0.04	0	0	0	0	Solyc00g500131.1	GO:0005575,cellular_component; GO:0005622,intracellular anatomical structure; GO:0005623,obsolete cell; GO:0005737,cytoplasm; GO:0009507,chloroplast; GO:0009536,plastid; GO:0043226,organelle; GO:0043227,membrane-bounded organelle; GO:0043229,intracellular organelle; GO:0043231,intracellular membrane-bounded organelle; GO:0044424,obsolete intracellular part; GO:0044444,obsolete cytoplasmic part; G…	--	YP_008563069.1 maturase K [Solanum lycopersicum]
Solyc00g500133.1	0	0	0	0	0	0	0	0	0.08	0	0	0	0	0	0	0	0	0	0	0	0	Solyc00g500133.1	--	ATPF1A, atpA; F-type H+/Na+-transporting ATPase subunit alpha [EC:7.1.2.2 7.2.2.1]; K02111;	YP_008563073.1 ATP synthase CF1 alpha subunit [Solanum lycopersicum]
Solyc00g500134.1	0	0	0	0.06	0	0	0	0	0.11	0	0	0	0	0	0	0	0	0	0.05	0	0	Solyc00g500134.1	GO:0000313,organellar ribosome; GO:0000314,organellar small ribosomal subunit; GO:0003674,molecular_function; GO:0003735,structural constituent of ribosome; GO:0005198,structural molecule activity; GO:0005575,cellular_component; GO:0005622,intracellular anatomical structure; GO:0005623,obsolete cell; GO:0005737,cytoplasm; GO:0005739,mitochondrion; GO:0005759,mitochondrial matrix; GO:0005761,mitoc…	RP-S2, MRPS2, rpsB; small subunit ribosomal protein S2; K02967;	KAF3449772.1 hypothetical protein FNV43_RR05850 [Rhamnella rubrinervis]
Solyc00g500135.1	0.02	0	0	0	0.01	0	0	0	0	0.03	0.01	0	0.02	0	0	0.01	0.01	0	0.01	0	0	Solyc00g500135.1	--	--	KAH0646286.1 hypothetical protein KY284_034170 [Solanum tuberosum]
Solyc00g500136.1	0.04	0.03	0.03	0	0	0.1	0.03	0	0	0.03	0	0	0	0	0.05	0	0	0	0.2	0	0	Solyc00g500136.1	GO:0005575,cellular_component; GO:0005622,intracellular anatomical structure; GO:0005623,obsolete cell; GO:0005737,cytoplasm; GO:0009507,chloroplast; GO:0009521,photosystem; GO:0009523,photosystem II; GO:0009532,plastid stroma; GO:0009533,chloroplast stromal thylakoid; GO:0009534,chloroplast thylakoid; GO:0009535,chloroplast thylakoid membrane; GO:0009536,plastid; GO:0009539,photosystem II reacti…	psbC; photosystem II CP43 chlorophyll apoprotein; K02705;	PWA68774.1 photosynthetic reaction centre, L/M, Photosystem antenna protein-like protein, plastid [Artemisia annua]
Solyc00g500137.1	0	0	0	0	0	0	0	0	0	0	0	0	0	0	0	0	0	0	0	0	0	Solyc00g500137.1	GO:0003674,molecular_function; GO:0003735,structural constituent of ribosome; GO:0005198,structural molecule activity; GO:0005575,cellular_component; GO:0005622,intracellular anatomical structure; GO:0005623,obsolete cell; GO:0005737,cytoplasm; GO:0005840,ribosome; GO:0006412,translation; GO:0006518,peptide metabolic process; GO:0006807,nitrogen compound metabolic process; GO:0008150,biological_p…	RP-S14, MRPS14, rpsN; small subunit ribosomal protein S14; K02954;	YP_009256032.1 ribosomal protein S14 [Scopolia parviflora]
Solyc00g500138.1	0	0	0	0.03	0	0	0.03	0	0	0.07	0	0.04	0.08	0	0.03	0	0	0	0.08	0	0.06	Solyc00g500138.1	GO:0003674,molecular_function; GO:0005488,binding; GO:0005575,cellular_component; GO:0005622,intracellular anatomical structure; GO:0005623,obsolete cell; GO:0009579,thylakoid; GO:0016168,chlorophyll binding; GO:0043167,ion binding; GO:0043168,anion binding; GO:0044424,obsolete intracellular part; GO:0044464,obsolete cell part; GO:0046906,tetrapyrrole binding; GO:0048037,obsolete cofactor binding…	psaB; photosystem I P700 chlorophyll a apoprotein A2; K02690;	YP_008563087.1 photosystem I P700 apoprotein A2 [Solanum lycopersicum]
Solyc00g500139.1	0	0.04	0	0	0	0	0.04	0	0	0.04	0	0	0	0	0	0	0	0	0	0	0	Solyc00g500139.1	--	psaA; photosystem I P700 chlorophyll a apoprotein A1; K02689;	KAG9438398.1 hypothetical protein H6P81_021653 [Aristolochia fimbriata]
Solyc00g500140.1	0	0	0	0	0	0.19	0	0	0	0	0	0	0	0	0	0	0	0	0	0	0.16	Solyc00g500140.1	GO:0005575,cellular_component; GO:0005622,intracellular anatomical structure; GO:0005623,obsolete cell; GO:0005737,cytoplasm; GO:0006139,nucleobase-containing compound metabolic process; GO:0006163,purine nucleotide metabolic process; GO:0006164,purine nucleotide biosynthetic process; GO:0006725,cellular aromatic compound metabolic process; GO:0006753,nucleoside phosphate metabolic process; GO:00…	ATPF1E, atpC; F-type H+-transporting ATPase subunit epsilon; K02114;	YP_008563094.1 ATP synthase CF1 epsilon subunit [Solanum lycopersicum]
Solyc00g500141.1	0	0	0	0	0	0	0	0	0	0	0.14	0	0	0	0	0	0	0	0.14	0	0	Solyc00g500141.1	GO:0005575,cellular_component; GO:0005622,intracellular anatomical structure; GO:0005623,obsolete cell; GO:0005737,cytoplasm; GO:0009507,chloroplast; GO:0009536,plastid; GO:0043226,organelle; GO:0043227,membrane-bounded organelle; GO:0043229,intracellular organelle; GO:0043231,intracellular membrane-bounded organelle; GO:0044424,obsolete intracellular part; GO:0044444,obsolete cytoplasmic part; G…	ndhK; NAD(P)H-quinone oxidoreductase subunit K [EC:7.1.1.2]; K05582;	YP_008563092.1 NADH-plastoquinone oxidoreductase subunit K [Solanum lycopersicum]
Solyc00g500142.1	0	0	0	0	0	0	0	0	0	0	0	0	0	0	0	0	0.13	0	0	0	0	Solyc00g500142.1	GO:0003674,molecular_function; GO:0003824,catalytic activity; GO:0003954,NADH dehydrogenase activity; GO:0006091,generation of precursor metabolites and energy; GO:0008137,NADH dehydrogenase (ubiquinone) activity; GO:0008150,biological_process; GO:0008152,metabolic process; GO:0009987,cellular process; GO:0015980,energy derivation by oxidation of organic compounds; GO:0016491,oxidoreductase activ…	ndhJ; NAD(P)H-quinone oxidoreductase subunit J [EC:7.1.1.2]; K05581;	YP_008563091.1 NADH-plastoquinone oxidoreductase subunit J [Solanum lycopersicum]
Solyc00g500143.1	0	0	0	0	0	0	0	0	0	0	0	0	0	0	0	0	0	0	0	0	0	Solyc00g500143.1	GO:0003674,molecular_function; GO:0003676,nucleic acid binding; GO:0003723,RNA binding; GO:0003735,structural constituent of ribosome; GO:0005198,structural molecule activity; GO:0005488,binding; GO:0005575,cellular_component; GO:0005622,intracellular anatomical structure; GO:0005623,obsolete cell; GO:0005737,cytoplasm; GO:0005840,ribosome; GO:0006417,regulation of translation; GO:0006450,regulat…	RP-S4, rpsD; small subunit ribosomal protein S4; K02986;	YP_008563090.1 ribosomal protein S4 [Solanum lycopersicum]
Solyc00g500144.1	0	0	0	0	0	0	0.28	0	0	0	0	0	0.33	0	0	0.23	0	0	0	0	0	Solyc00g500144.1	--	--	GER54691.1 photosystem I assembly protein Ycf3 [Striga asiatica]
Solyc00g500150.1	0	0	0	0	0	0	0	0	0	0	0	0	0	0	0.19	0.18	0	0	0	0	0	Solyc00g500150.1	GO:0002181,cytoplasmic translation; GO:0003674,molecular_function; GO:0003676,nucleic acid binding; GO:0003723,RNA binding; GO:0003729,mRNA binding; GO:0003735,structural constituent of ribosome; GO:0005198,structural molecule activity; GO:0005488,binding; GO:0005575,cellular_component; GO:0005622,intracellular anatomical structure; GO:0005623,obsolete cell; GO:0005737,cytoplasm; GO:0005829,cytos…	RP-L2, MRPL2, rplB; large subunit ribosomal protein L2; K02886;	TYG89284.1 hypothetical protein ES288_A12G087700v1 [Gossypium darwinii]
Solyc00g500151.1	0	0	0	0	0	0	0	0	0	0	0	0	0	0	0	0	0	0	0	0	0	Solyc00g500151.1	--	--	KAG7012670.1 putative protein ycf72, partial [Cucurbita argyrosperma subsp. argyrosperma]
Solyc00g500152.1	0	0	0	0	0	0	0	0	0	0	0	0	0	0	0	0	0	0	0	0	0	Solyc00g500152.1	GO:0002181,cytoplasmic translation; GO:0003674,molecular_function; GO:0003676,nucleic acid binding; GO:0003723,RNA binding; GO:0003729,mRNA binding; GO:0003735,structural constituent of ribosome; GO:0005198,structural molecule activity; GO:0005488,binding; GO:0005575,cellular_component; GO:0005622,intracellular anatomical structure; GO:0005623,obsolete cell; GO:0005737,cytoplasm; GO:0005829,cytos…	RP-L2, MRPL2, rplB; large subunit ribosomal protein L2; K02886;	YP_009556459.1 ribosomal protein L2 [Weigela japonica]
Solyc00g500153.1	0	0	0	0	0	0	0	0	0	0	0	0	0	0	0	0.36	0	0	0	0	0	Solyc00g500153.1	GO:0000313,organellar ribosome; GO:0000315,organellar large ribosomal subunit; GO:0002181,cytoplasmic translation; GO:0003674,molecular_function; GO:0003735,structural constituent of ribosome; GO:0005198,structural molecule activity; GO:0005575,cellular_component; GO:0005622,intracellular anatomical structure; GO:0005623,obsolete cell; GO:0005737,cytoplasm; GO:0005739,mitochondrion; GO:0005759,mi…	RP-S3, rpsC; small subunit ribosomal protein S3; K02982;	AWI71817.1 ribosomal protein S3 [Diplorhynchus condylocarpon]
Solyc00g500154.1	0	0	0	0	0	0	0	0	0	0	0	0	0	0	0	0	0	0	0	0	0	Solyc00g500154.1	GO:0003674,molecular_function; GO:0003676,nucleic acid binding; GO:0003723,RNA binding; GO:0003735,structural constituent of ribosome; GO:0005198,structural molecule activity; GO:0005488,binding; GO:0005575,cellular_component; GO:0005622,intracellular anatomical structure; GO:0005623,obsolete cell; GO:0005737,cytoplasm; GO:0005829,cytosol; GO:0005840,ribosome; GO:0009507,chloroplast; GO:0009526,p…	RP-L16, MRPL16, rplP; large subunit ribosomal protein L16; K02878;	YP_008563126.1 ribosomal protein L16 [Solanum lycopersicum]
Solyc00g500157.1	0	0	0	0	0	0	0	0	0	0.1	0	0	0.22	0	0	0	0	0	0	0	0	Solyc00g500157.1	GO:0003674,molecular_function; GO:0003824,catalytic activity; GO:0003899,DNA-directed 5'-3' RNA polymerase activity; GO:0005575,cellular_component; GO:0005622,intracellular anatomical structure; GO:0005623,obsolete cell; GO:0005737,cytoplasm; GO:0006139,nucleobase-containing compound metabolic process; GO:0006351,DNA-templated transcription; GO:0006354,DNA-templated transcription elongation; GO:0…	rpoA; DNA-directed RNA polymerase subunit alpha [EC:2.7.7.6]; K03040;	YP_008563120.1 RNA polymerase alpha subunit [Solanum lycopersicum]
Solyc00g500158.1	0	0	0	0	0	0	0	0	0	0	0	0	0	0	0.12	0	0	0	0	0.19	0	Solyc00g500158.1	GO:0005575,cellular_component; GO:0005622,intracellular anatomical structure; GO:0005623,obsolete cell; GO:0005737,cytoplasm; GO:0009507,chloroplast; GO:0009534,chloroplast thylakoid; GO:0009535,chloroplast thylakoid membrane; GO:0009536,plastid; GO:0009579,thylakoid; GO:0016020,membrane; GO:0031976,plastid thylakoid; GO:0031984,organelle subcompartment; GO:0034357,photosynthetic membrane; GO:004…	petD; cytochrome b6-f complex subunit 4; K02637;	YP_009122894.1 cytochrome b6/f complex subunit IV [Capsicum lycianthoides]
Solyc00g500167.1	0.07	0	0	0	0	0	0	0	0	0.07	0	0	0	0	0	0	0	0	0	0	0	Solyc00g500167.1	--	--	ATW72859.1 orf185 [Solanum commersonii]
Solyc00g316530.1	0	0	0	0	0	0	0	0	0	0.31	0	0	0	0	0	0	0	0	0	0	0	Solyc00g316530.1	--	--	KAH0658663.1 hypothetical protein KY289_027411 [Solanum tuberosum]
Solyc00g244280.1	0	0	0	0	0	0	0	0	0	0.4	0	0	0	0	0	0	0	0	0	0	0	Solyc00g244280.1	--	--	TMX04280.1 hypothetical protein EJD97_010290, partial [Solanum chilense]
Solyc00g500169.1	0	0	0	0	0	0	0	0	0	0.04	0	0	0	0	0	0	0	0	0	0	0	Solyc00g500169.1	--	ND5; NADH-ubiquinone oxidoreductase chain 5 [EC:7.1.1.2]; K03883;	OIS95968.1 nadh-ubiquinone oxidoreductase chain 5 [Nicotiana attenuata]
Solyc00g013170.1	0	0	0	0	0	0	0.35	0	0	0	0	0	0	0	0	0	0.26	0.32	0	0.47	0	Solyc00g013170.1	--	--	KAF1001712.1 hypothetical protein AG4045_009864 [Apium graveolens]
Solyc00g019750.1	0	0	0	0	0	0	0	0	0	0	0	0.4	0.42	0	0	0.29	0	0	0	0	0	Solyc00g019750.1	--	--	TMW81147.1 hypothetical protein EJD97_011563 [Solanum chilense]
Solyc00g019730.1	0	0	0	0	0	0	0	0	0	0.33	0	0	0	0	0	0.27	0.25	0	0.14	0	0	Solyc00g019730.1	--	COX3; cytochrome c oxidase subunit 3; K02262;	YP_009049736.1 cytochrome oxidase subunit 3 [Capsicum annuum]
Solyc00g118680.2	0	0	0	0	0	0	0	0	0	0	0	0	0	0	0	0	0.35	0	0	0	0	Solyc00g118680.2	--	--	YP_009381498.1 hypothetical protein AEK19_MT1085 [Utricularia reniformis]
Solyc00g118690.1	3.47	0.51	0	0.77	0.95	0	1.12	1.16	0	1.39	0.47	0.61	0	0.32	0	1.35	1.9	0.76	0.68	0	0.25	Solyc00g118690.1	--	--	PNY07360.1 NADH dehydrogenase subunit 1 [Trifolium pratense]
Solyc00g023600.1	0	0	0	0	0	0	0	0	0	0.83	0	0	0	0	0	0	0	0	0	0	0	Solyc00g023600.1	--	--	TMW98901.1 hypothetical protein EJD97_003329 [Solanum chilense]
Solyc00g023590.2	0.16	0	0	0	0	0	0	0	0	0.82	0	0	0	0	0.06	0.17	0	0.06	0	0	0	Solyc00g023590.2	--	--	ATW72843.1 orf110 [Solanum commersonii]
Solyc00g023580.1	0	0	0	0	0.24	0	0	0	0	2.25	0	0	0	0	0	0	0	0.26	0.23	0	0	Solyc00g023580.1	--	--	TMX01313.1 hypothetical protein EJD97_024740 [Solanum chilense]
Solyc00g023570.1	0	0.2	0	0	0	0	0	0	0	0.88	0.18	0	0	0	0	0.36	0	0.2	0	0	0	Solyc00g023570.1	--	--	PHT85854.1 hypothetical protein T459_07960 [Capsicum annuum]
Solyc00g014860.1	0	0	0	0	0	0	0	0	0	0.92	0	0	0	0	0.27	0.25	0	0	0	0	0	Solyc00g014860.1	--	--	TKS02719.1 hypothetical protein D5086_0000161200 [Populus alba]
Solyc00g014850.1	0.53	0	0	0	0	0	0.23	0.24	0	1.63	0.2	0	0.55	0.54	0.2	0	0.18	0	0	0.32	0	Solyc00g014850.1	--	--	YP_173491.1 hypothetical protein NitaMp154 [Nicotiana tabacum]
Solyc00g500183.1	0.54	0.22	0.83	0.44	1.21	0.76	0.48	0.74	0	5.22	0.99	0.52	1.11	1.64	0.62	0.58	0.72	1.73	1.75	1.3	0.21	Solyc00g500183.1	--	--	KAH0695894.1 hypothetical protein KY289_013376 [Solanum tuberosum]
Solyc00g500184.1	0.24	0.33	0.19	0.2	0.55	0	0.14	0.37	0	1.14	0.36	0.63	0	0.5	0.12	0.29	0.33	0.59	0.7	0.1	0.32	Solyc00g500184.1	GO:0005575,cellular_component; GO:0005622,intracellular anatomical structure; GO:0005623,obsolete cell; GO:0005737,cytoplasm; GO:0005739,mitochondrion; GO:0043226,organelle; GO:0043227,membrane-bounded organelle; GO:0043229,intracellular organelle; GO:0043231,intracellular membrane-bounded organelle; GO:0044424,obsolete intracellular part; GO:0044444,obsolete cytoplasmic part; GO:0044464,obsolete…	NDUFS2; NADH dehydrogenase (ubiquinone) Fe-S protein 2 [EC:7.1.1.2]; K03935;	KAG8362771.1 hypothetical protein BUALT_BualtUnG0042100 [Buddleja alternifolia]
Solyc00g500185.1	0.7	0.49	0.16	0.25	0.3	0.09	0.09	0.28	0	1.06	0.3	0.78	0.31	0.82	0.15	0.07	0.4	0.57	0.94	0.12	0.24	Solyc00g500185.1	--	--	KAH0688470.1 hypothetical protein KY284_019023 [Solanum tuberosum]
Solyc00g014810.1	0	0	0	0	0	0	0	0	0	0	0	0	0	0	0	0	0	0	0	0	0	Solyc00g014810.1	--	--	EEF45988.1 conserved hypothetical protein [Ricinus communis]
Solyc00g014800.1	0	0	0	0	0.13	0	0	0	0	0.29	0	0	0	0	0	0.12	0	0	0	0	0	Solyc00g014800.1	GO:0000003,reproduction; GO:0003006,developmental process involved in reproduction; GO:0003674,molecular_function; GO:0003676,nucleic acid binding; GO:0003677,DNA binding; GO:0003700,DNA-binding transcription factor activity; GO:0005488,binding; GO:0005575,cellular_component; GO:0005622,intracellular anatomical structure; GO:0005623,obsolete cell; GO:0005634,nucleus; GO:0006355,regulation of DNA-…	--	TMW81440.1 hypothetical protein EJD97_009627, partial [Solanum chilense]
Solyc00g014790.2	0	0	0	0.08	0.15	0	0	0	0	1.37	0	0	0.1	0	0.07	0.07	0	0	0	0	0	Solyc00g014790.2	--	--	TMX00942.1 hypothetical protein EJD97_025596, partial [Solanum chilense]
Solyc00g094550.1	0	0	0	0	0	0	0	0	0	0.62	0	0	0	0	0	0.25	0	0	0	0	0.28	Solyc00g094550.1	--	--	TMX00939.1 hypothetical protein EJD97_025593 [Solanum chilense]
Solyc00g094540.1	0	0	0	0.2	0	0.23	0.44	0	0	1.32	0.18	0.73	0	0	0	0.54	0.17	0	0.36	0.3	0	Solyc00g094540.1	--	--	TMX00938.1 hypothetical protein EJD97_025592 [Solanum chilense]
Solyc00g094530.1	0.42	0.68	0.16	0	0.32	0	0.19	0	0	1.3	0.16	0	0.22	0	0.16	0.6	0	0.34	0.3	0.26	0.34	Solyc00g094530.1	--	ND1; NADH-ubiquinone oxidoreductase chain 1 [EC:7.1.1.2]; K03878;	XP_025884651.1 uncharacterized protein LOC101256862 [Solanum lycopersicum]
Solyc00g094520.1	0.44	0.71	0.34	0.36	1	0.41	0.39	0	0	0.78	0	0	0.46	0	0.68	1.58	0	0.71	0.96	0	0.71	Solyc00g094520.1	--	--	KAH0651542.1 hypothetical protein KY284_031454 [Solanum tuberosum]
Solyc00g023700.2	0	0	0	0	0	0	0	0	0	0	0	0.13	0	0	0	0	0	0	0	0	0	Solyc00g023700.2	--	--	KAG5595191.1 hypothetical protein H5410_036423 [Solanum commersonii]
Solyc00g500186.1	0	0	0	0	0	0	0	0	0	0.1	0.04	0	0	0	0	0	0	0.04	0	0	0	Solyc00g500186.1	GO:0005575,cellular_component; GO:0005622,intracellular anatomical structure; GO:0005623,obsolete cell; GO:0005737,cytoplasm; GO:0005739,mitochondrion; GO:0005740,mitochondrial envelope; GO:0005743,mitochondrial inner membrane; GO:0005746,mitochondrial respirasome; GO:0005751,mitochondrial respiratory chain complex IV; GO:0006091,generation of precursor metabolites and energy; GO:0006119,oxidativ…	COX1; cytochrome c oxidase subunit 1 [EC:7.1.1.9]; K02256;	CAA38535.1 cytochrome oxidase subunit I, partial [Solanum lycopersicum]
Solyc00g500187.1	0.09	0.07	0.07	0.07	0.07	0	0.08	0.25	0	0.08	0.07	0	0	0	0	0.13	0	0.07	0.07	0.22	0.07	Solyc00g500187.1	--	--	KAH0635168.1 hypothetical protein KY284_037954 [Solanum tuberosum]
Solyc00g500189.1	0	0.12	0	0	0	0	0	0	0	0.26	0	0	0	0	0	0	0	0	0	0.18	0	Solyc00g500189.1	GO:0005575,cellular_component; GO:0005622,intracellular anatomical structure; GO:0005623,obsolete cell; GO:0005737,cytoplasm; GO:0005739,mitochondrion; GO:0005740,mitochondrial envelope; GO:0005743,mitochondrial inner membrane; GO:0016020,membrane; GO:0019866,organelle inner membrane; GO:0031090,organelle membrane; GO:0031966,mitochondrial membrane; GO:0031967,organelle envelope; GO:0031975,envel…	ND4; NADH-ubiquinone oxidoreductase chain 4 [EC:7.1.1.2]; K03881;	PHT51003.1 NADH-ubiquinone oxidoreductase chain 4 [Capsicum baccatum]
Solyc00g500190.1	0	0	0	0	0	0	0	0	0.2	0	0	0	0.14	0	0	0.09	0	0	0	0	0	Solyc00g500190.1	--	--	KAH0643457.1 hypothetical protein KY289_034431 [Solanum tuberosum]
Solyc00g500191.1	0	0	0	0	0	0	0	0	0	0	0	0	0.06	0	0	0	0	0	0	0	0	Solyc00g500191.1	GO:0003674,molecular_function; GO:0005215,transporter activity; GO:0005575,cellular_component; GO:0005622,intracellular anatomical structure; GO:0005623,obsolete cell; GO:0005737,cytoplasm; GO:0006810,transport; GO:0008104,protein localization; GO:0008150,biological_process; GO:0008565,obsolete protein transporter activity; GO:0009507,chloroplast; GO:0009526,plastid envelope; GO:0009528,plastid i…	--	YP_008563147.1 hypothetical chloroplast RF1 [Solanum lycopersicum]
Solyc00g500192.1	0.05	0	0	0.08	0	0.05	0	0	0	0.04	0	0	0.05	0	0	0	0	0	0	0	0	Solyc00g500192.1	GO:0003674,molecular_function; GO:0003824,catalytic activity; GO:0003959,NADPH dehydrogenase activity; GO:0005575,cellular_component; GO:0005622,intracellular anatomical structure; GO:0005623,obsolete cell; GO:0005737,cytoplasm; GO:0005739,mitochondrion; GO:0005740,mitochondrial envelope; GO:0005743,mitochondrial inner membrane; GO:0005746,mitochondrial respirasome; GO:0005747,mitochondrial respi…	ndhA; NAD(P)H-quinone oxidoreductase subunit 1 [EC:7.1.1.2]; K05572; ndhH; NAD(P)H-quinone oxidoreductase subunit H [EC:7.1.1.2]; K05579;	YP_008563145.1 NADH-plastoquinone oxidoreductase subunit 7 [Solanum lycopersicum]
Solyc00g500193.1	0.08	0.06	0.18	0	0.06	0.14	0.07	0.07	0	0.07	0.34	0	0.16	0	0.06	0.11	0.1	0	0	0	0	Solyc00g500193.1	GO:0003674,molecular_function; GO:0003824,catalytic activity; GO:0005575,cellular_component; GO:0005622,intracellular anatomical structure; GO:0005623,obsolete cell; GO:0005737,cytoplasm; GO:0005739,mitochondrion; GO:0005740,mitochondrial envelope; GO:0005743,mitochondrial inner membrane; GO:0005746,mitochondrial respirasome; GO:0005747,mitochondrial respiratory chain complex I; GO:0006091,genera…	ndhA; NAD(P)H-quinone oxidoreductase subunit 1 [EC:7.1.1.2]; K05572;	YP_008563144.1 NADH-plastoquinone oxidoreductase subunit 1 [Solanum lycopersicum]
Solyc00g500194.1	0	0	0	0.28	0	0	0	0.31	0	0.9	0.25	0	0.35	0	0	0	0	0	0	0	0	Solyc00g500194.1	GO:0005575,cellular_component; GO:0005622,intracellular anatomical structure; GO:0005623,obsolete cell; GO:0005737,cytoplasm; GO:0006810,transport; GO:0008150,biological_process; GO:0008152,metabolic process; GO:0009536,plastid; GO:0015886,heme transport; GO:0043226,organelle; GO:0043227,membrane-bounded organelle; GO:0043229,intracellular organelle; GO:0043231,intracellular membrane-bounded orga…	--	KAG5576165.1 hypothetical protein H5410_056299 [Solanum commersonii]
Solyc00g500195.1	0	0	0	0.05	0	0	0	0	0	0	0.04	0	0	0	0	0	0	0	0	0	0	Solyc00g500195.1	GO:0005575,cellular_component; GO:0005622,intracellular anatomical structure; GO:0005623,obsolete cell; GO:0005737,cytoplasm; GO:0009507,chloroplast; GO:0009536,plastid; GO:0043226,organelle; GO:0043227,membrane-bounded organelle; GO:0043229,intracellular organelle; GO:0043231,intracellular membrane-bounded organelle; GO:0044424,obsolete intracellular part; GO:0044444,obsolete cytoplasmic part; G…	ndhF; NAD(P)H-quinone oxidoreductase subunit 5 [EC:7.1.1.2]; K05577;	YP_008563136.1 NADH-plastoquinone oxidoreductase subunit 5 [Solanum lycopersicum]
Solyc00g500196.1	0.19	0.2	0	0.26	0.09	0	0.11	0	0	2.1	0	0	2.98	0.06	0	1.17	0.04	0	0.54	0	0.05	Solyc00g500196.1	GO:0003674,molecular_function; GO:0005215,transporter activity; GO:0005575,cellular_component; GO:0005622,intracellular anatomical structure; GO:0005623,obsolete cell; GO:0005737,cytoplasm; GO:0006810,transport; GO:0008104,protein localization; GO:0008150,biological_process; GO:0008565,obsolete protein transporter activity; GO:0009507,chloroplast; GO:0009526,plastid envelope; GO:0009528,plastid i…	--	YP_009131841.1 Ycf1 [Solanum chilense]
Solyc00g500203.1	0	0	0	0	0	0	0	0	0.08	0	0	0	0	0	0	0	0	0	0	0	0.04	Solyc00g500203.1	--	ATPF1A, atpA; F-type H+/Na+-transporting ATPase subunit alpha [EC:7.1.2.2 7.2.2.1]; K02111;	YP_008563073.1 ATP synthase CF1 alpha subunit [Solanum lycopersicum]
Solyc00g500206.1	0.04	0.03	0.03	0	0	0	0	0	0	0.09	0.03	0	0	0.04	0.05	0.03	0	0.03	0.18	0.09	0.03	Solyc00g500206.1	GO:0005575,cellular_component; GO:0005622,intracellular anatomical structure; GO:0005623,obsolete cell; GO:0005737,cytoplasm; GO:0009507,chloroplast; GO:0009521,photosystem; GO:0009523,photosystem II; GO:0009532,plastid stroma; GO:0009533,chloroplast stromal thylakoid; GO:0009534,chloroplast thylakoid; GO:0009535,chloroplast thylakoid membrane; GO:0009536,plastid; GO:0009539,photosystem II reacti…	psbC; photosystem II CP43 chlorophyll apoprotein; K02705;	PWA68774.1 photosynthetic reaction centre, L/M, Photosystem antenna protein-like protein, plastid [Artemisia annua]
Solyc00g500209.1	0.04	0.07	0	0.03	0.03	0	0	0	0	0.11	0	0	0.04	0	0	0.06	0.03	0	0	0	0	Solyc00g500209.1	GO:0005575,cellular_component; GO:0005622,intracellular anatomical structure; GO:0005623,obsolete cell; GO:0005737,cytoplasm; GO:0008150,biological_process; GO:0008152,metabolic process; GO:0009507,chloroplast; GO:0009526,plastid envelope; GO:0009532,plastid stroma; GO:0009534,chloroplast thylakoid; GO:0009535,chloroplast thylakoid membrane; GO:0009536,plastid; GO:0009570,chloroplast stroma; GO:0…	psaA; photosystem I P700 chlorophyll a apoprotein A1; K02689;	KAG9438398.1 hypothetical protein H6P81_021653 [Aristolochia fimbriata]
Solyc00g500210.1	0	0.34	0	0.17	0	0	0	0	0	0.37	0.16	0	0.44	0	0	0.3	0	0	0	0.26	0	Solyc00g500210.1	GO:0005575,cellular_component; GO:0005622,intracellular anatomical structure; GO:0005623,obsolete cell; GO:0006091,generation of precursor metabolites and energy; GO:0008150,biological_process; GO:0008152,metabolic process; GO:0009579,thylakoid; GO:0009987,cellular process; GO:0015979,photosynthesis; GO:0016043,cellular component organization; GO:0019684,photosynthesis, light reaction; GO:0022607…	--	THU42328.1 hypothetical protein C4D60_Mb00t11170 [Musa balbisiana]
Solyc00g500211.1	0.64	0.51	0	0.26	0	0.3	0	0	0	1.41	0	0.62	1.32	0	0	0.68	0	0	0.46	0	0	Solyc00g500211.1	--	--	GER54691.1 photosystem I assembly protein Ycf3 [Striga asiatica]
Solyc00g500212.1	0	0	0	0	0	0	0	0	0	0.18	0	0	0	0.1	0	0.07	0	0	0	0	0.08	Solyc00g500212.1	GO:0003674,molecular_function; GO:0003676,nucleic acid binding; GO:0003723,RNA binding; GO:0003735,structural constituent of ribosome; GO:0005198,structural molecule activity; GO:0005488,binding; GO:0005575,cellular_component; GO:0005622,intracellular anatomical structure; GO:0005623,obsolete cell; GO:0005737,cytoplasm; GO:0005840,ribosome; GO:0006417,regulation of translation; GO:0006450,regulat…	RP-S4, rpsD; small subunit ribosomal protein S4; K02986;	YP_008563090.1 ribosomal protein S4 [Solanum lycopersicum]
Solyc00g500216.1	0.12	0.63	0.09	0	0.05	0.23	0.05	0.55	1.21	0.11	0.45	0.82	0	0.12	0.14	0.09	0.04	0.54	0.17	0.15	0.14	Solyc00g500216.1	GO:0008150,biological_process; GO:0009314,response to radiation; GO:0009416,response to light stimulus; GO:0009628,response to abiotic stimulus; GO:0009719,response to endogenous stimulus; GO:0009725,response to hormone; GO:0009733,response to auxin; GO:0010033,response to organic substance; GO:0042221,response to chemical; GO:0050896,response to stimulus;	GH3; auxin responsive GH3 gene family; K14487; JAR1_4_6; jasmonic acid-amino synthetase [EC:6.3.2.52]; K14506;	XP_004248076.1 jasmonic acid-amido synthetase JAR1-like [Solanum lycopersicum]
Solyc00g500217.1	0	0	0	0	0	0	0	0	0	0	0	0	0	0	0	0	0.08	0	0	0	0	Solyc00g500217.1	--	--	XP_019068170.1 uncharacterized protein LOC109119711 [Solanum lycopersicum]
Solyc00g254910.1	0	0.08	0.08	0.09	0	0	0	0.1	0.16	0	0.15	0.41	0	0.11	0	0.07	0.07	0	0	0	0.17	Solyc00g254910.1	GO:0008150,biological_process; GO:0009314,response to radiation; GO:0009416,response to light stimulus; GO:0009628,response to abiotic stimulus; GO:0009719,response to endogenous stimulus; GO:0009725,response to hormone; GO:0009733,response to auxin; GO:0010033,response to organic substance; GO:0042221,response to chemical; GO:0050896,response to stimulus;	GH3; auxin responsive GH3 gene family; K14487; JAR1_4_6; jasmonic acid-amino synthetase [EC:6.3.2.52]; K14506;	XP_010315059.1 jasmonic acid-amido synthetase JAR1-like [Solanum lycopersicum]
Solyc00g052530.2	0	0	0	0	0	0	0	0	0	0	0	0	0	0	0	0	0	0	0	0	0	Solyc00g052530.2	--	--	KAH0637700.1 hypothetical protein KY289_037615 [Solanum tuberosum]
Solyc00g500224.1	0	0	0	0	0	0	0	0	0	0.12	0	0	0	0	0	0	0	0	0	0	0	Solyc00g500224.1	GO:0005575,cellular_component; GO:0005622,intracellular anatomical structure; GO:0005623,obsolete cell; GO:0005737,cytoplasm; GO:0005739,mitochondrion; GO:0005740,mitochondrial envelope; GO:0005743,mitochondrial inner membrane; GO:0016020,membrane; GO:0019866,organelle inner membrane; GO:0031090,organelle membrane; GO:0031966,mitochondrial membrane; GO:0031967,organelle envelope; GO:0031975,envel…	--	KAG6736883.1 hypothetical protein POTOM_060194 [Populus tomentosa]
Solyc00g047200.1	0	0	0	0	0	0	0	0	0	0	0	0	0.36	0	0.27	0	0	0	0	0	0	Solyc00g047200.1	--	CYTB, petB; ubiquinol-cytochrome c reductase cytochrome b subunit; K00412;	KAH0733696.1 hypothetical protein KY289_004884 [Solanum tuberosum]
Solyc00g500226.1	0.13	0	0	0	0	0	0	0	0	0	0	0.06	0	0.07	0	0	0	0	0	0	0.05	Solyc00g500226.1	--	--	KAH0721397.1 hypothetical protein KY284_006427 [Solanum tuberosum]
Solyc00g500228.1	0.18	0.29	0.03	0.07	0.03	0	0	0.04	0	0.91	0	0	0	0.14	0.14	0.26	0.09	0.04	0.06	0.22	0.04	Solyc00g500228.1	GO:0000313,organellar ribosome; GO:0000315,organellar large ribosomal subunit; GO:0003674,molecular_function; GO:0003676,nucleic acid binding; GO:0003723,RNA binding; GO:0003729,mRNA binding; GO:0005488,binding; GO:0005575,cellular_component; GO:0005622,intracellular anatomical structure; GO:0005623,obsolete cell; GO:0005737,cytoplasm; GO:0005739,mitochondrion; GO:0005759,mitochondrial matrix; GO…	--	YP_009430466.1 ribosomal protein L2 [Solanum lycopersicum]
Solyc00g500231.1	0	0.09	0	0	0	0	0	0	0	0	0	0	0	0	0	0	0	0	0	0	0	Solyc00g500231.1	--	--	--
Solyc00g500232.1	0	0	0	0	0	0.14	0	0	0	0	0	0	0	0	0	0	0	0	0	0	0	Solyc00g500232.1	--	--	TMW80716.1 hypothetical protein EJD97_016181 [Solanum chilense]
Solyc00g500234.1	0	0	0	0	0	0	0.12	0	0	0	0	0	0.14	0	0	0	0	0.21	0	0	0	Solyc00g500234.1	--	--	--
Solyc00g500235.1	0	0	0	0	0	0.16	0	0	0	0	0	0	0	0	0	0.12	0	0	0	0	0	Solyc00g500235.1	--	--	TMW80410.1 hypothetical protein EJD97_020408, partial [Solanum chilense]
Solyc00g500236.1	0	0.09	0	0.03	0.03	0.04	0.03	0	0	0.03	0.03	0.04	0	0.04	0.03	0	0.03	0	0	0	0.21	Solyc00g500236.1	--	--	KAG5578668.1 hypothetical protein H5410_058802 [Solanum commersonii]
Solyc00g230060.1	0	0	0	0	0	0	0	0	0	0	0	0	0	0	0	0	0.07	0	0	0	0	Solyc00g230060.1	--	--	XP_009766397.1 PREDICTED: uncharacterized protein LOC104217776 [Nicotiana sylvestris]
Solyc00g025290.1	0	0	0	0	0	0	0.45	0	0	0.75	0	0	0	0	0.13	0.12	0	0	0.12	0	0.13	Solyc00g025290.1	--	--	ATW72856.1 orf185 [Solanum commersonii]
Solyc00g500238.1	0.23	0	0	0.19	0	0	0	0	0	1.43	0	0.23	0.48	0.24	0.18	0.17	0.16	0	0.17	0	0	Solyc00g500238.1	--	--	KAH0746848.1 hypothetical protein KY285_008505 [Solanum tuberosum]
Solyc00g020040.1	0	0	0	0.11	0	0	0.12	0	0	0.93	0	0	0	0	0.1	0.19	0	0	0.19	0	0	Solyc00g020040.1	GO:0005575,cellular_component; GO:0005623,obsolete cell; GO:0005886,plasma membrane; GO:0016020,membrane; GO:0016021,integral component of membrane; GO:0031224,intrinsic component of membrane; GO:0032991,protein-containing complex; GO:0043190,ATP-binding cassette (ABC) transporter complex; GO:0044425,obsolete membrane part; GO:0044459,obsolete plasma membrane part; GO:0044464,obsolete cell part; …	--	YP_009049759.1 cytochrome c maturation protein CcmB [Capsicum annuum]
Solyc00g020030.1	0	0.33	0	0	0	0	0	0	0	0	0	0	0	0	0	0.29	0	0	0	0	0	Solyc00g020030.1	--	--	TMW84313.1 hypothetical protein EJD97_025442 [Solanum chilense]
Solyc00g020020.2	0.86	0.23	0.07	0	0.14	0.09	0	0.26	0	2.03	0.14	0.19	0.2	0.88	0	0	0.06	0.08	0.14	0.46	0.15	Solyc00g020020.2	--	--	KAF3614258.1 putative pentatricopeptide repeat-containing protein-like [Capsicum annuum]
Solyc00g020010.1	1.08	0.29	0.56	0.29	0.27	0.34	0.32	0	0	3.18	0.27	1.05	0.37	0	0.55	0.77	0.48	0	0.52	0.87	0.29	Solyc00g020010.1	--	--	KAH0634610.1 hypothetical protein KY284_037396 [Solanum tuberosum]
Solyc00g020000.1	0	0.76	0.37	0.39	1.07	0	0.42	0	0	5	0.7	0	0	0.96	0	0.34	0	0	0.34	0	0.38	Solyc00g020000.1	--	--	KAH0634611.1 hypothetical protein KY284_037397 [Solanum tuberosum]
Solyc00g019990.1	0	0	0	0	0	0	0	0.35	0	1.01	0.28	0.37	0	0	0	0.27	0	0	0.55	0	0	Solyc00g019990.1	--	--	KAH0634614.1 hypothetical protein KY284_037400 [Solanum tuberosum]
Solyc00g019980.2	0.76	0.38	0.07	0.23	0.43	0.09	0	0	0	1.34	0.21	0.09	0	0.48	0.14	0.14	0	0.38	0.27	0.11	0	Solyc00g019980.2	--	--	TMW84311.1 hypothetical protein EJD97_025440 [Solanum chilense]
Solyc00g019970.2	0.09	0.07	0.14	0.07	0.14	0	0.08	0.17	0	1.91	0.07	0.18	0.09	0.09	0.14	0.39	0.24	0.15	0.13	0	0.43	Solyc00g019970.2	--	--	KAH0674002.1 hypothetical protein KY284_025089 [Solanum tuberosum]
Solyc00g019950.1	0.6	0.12	0	0.24	0.22	0	0	0	0	0.66	0	0.14	0.15	0	0	0	0.1	0.24	0.32	0	0	Solyc00g019950.1	--	NDUFS3; NADH dehydrogenase (ubiquinone) Fe-S protein 3 [EC:7.1.1.2]; K03936;	YP_009430462.1 NADH dehydrogenase subunit 9 [Solanum lycopersicum]
Solyc00g500241.1	0	0	0	0	0	0	0	0	0	0.12	0	0	0	0	0	0	0	0	0	0	0	Solyc00g500241.1	GO:0005575,cellular_component; GO:0005622,intracellular anatomical structure; GO:0005623,obsolete cell; GO:0005737,cytoplasm; GO:0005739,mitochondrion; GO:0005740,mitochondrial envelope; GO:0005743,mitochondrial inner membrane; GO:0016020,membrane; GO:0019866,organelle inner membrane; GO:0031090,organelle membrane; GO:0031966,mitochondrial membrane; GO:0031967,organelle envelope; GO:0031975,envel…	--	KAG6736883.1 hypothetical protein POTOM_060194 [Populus tomentosa]
Solyc00g500242.1	0	0	0	0.09	0	0	0	0	0	0.29	0	0	0.11	0	0	0	0	0.09	0	0	0	Solyc00g500242.1	--	--	YP_009430455.1 cytochrome c maturation protein CcmC [Solanum lycopersicum]
Solyc00g500243.1	0.35	0.38	0.18	0.82	0.71	0.33	0.42	0.43	0.54	0.67	0.13	0.34	0.12	0.36	0.09	0.25	0.35	0.71	0.47	0.14	0.38	Solyc00g500243.1	GO:0005575,cellular_component; GO:0005622,intracellular anatomical structure; GO:0005623,obsolete cell; GO:0005737,cytoplasm; GO:0005739,mitochondrion; GO:0005740,mitochondrial envelope; GO:0005743,mitochondrial inner membrane; GO:0005746,mitochondrial respirasome; GO:0005751,mitochondrial respiratory chain complex IV; GO:0006091,generation of precursor metabolites and energy; GO:0006119,oxidativ…	COX2; cytochrome c oxidase subunit 2; K02261;	XP_025883838.1 uncharacterized protein LOC101264997, partial [Solanum lycopersicum]
Solyc00g500244.1	0.4	0.16	0	0.16	0.15	0	0.18	0	0	0.89	0	0	0	0.21	0.15	0.14	0	0	0	0	0	Solyc00g500244.1	GO:0005575,cellular_component; GO:0005622,intracellular anatomical structure; GO:0005623,obsolete cell; GO:0005737,cytoplasm; GO:0005739,mitochondrion; GO:0005740,mitochondrial envelope; GO:0005743,mitochondrial inner membrane; GO:0005746,mitochondrial respirasome; GO:0005751,mitochondrial respiratory chain complex IV; GO:0006091,generation of precursor metabolites and energy; GO:0006119,oxidativ…	COX2; cytochrome c oxidase subunit 2; K02261;	KAH0660126.1 hypothetical protein KY289_028874 [Solanum tuberosum]
Solyc00g500245.1	0	0.07	0	0	0.09	0	0.04	0	0	0.36	0.06	0	0.08	0.04	0	0.06	0.08	0.1	0	0.05	0	Solyc00g500245.1	--	RP-L16, MRPL16, rplP; large subunit ribosomal protein L16; K02878; RP-S3, rpsC; small subunit ribosomal protein S3; K02982;	KAH0715945.1 hypothetical protein KY284_008850 [Solanum tuberosum]
Solyc00g500249.1	0	0	0	0	0	0	0	0	0	0	0	0	0	0	0	0	0.03	0	0	0	0	Solyc00g500249.1	GO:0005575,cellular_component; GO:0005622,intracellular anatomical structure; GO:0005623,obsolete cell; GO:0005737,cytoplasm; GO:0005739,mitochondrion; GO:0005740,mitochondrial envelope; GO:0005743,mitochondrial inner membrane; GO:0008150,biological_process; GO:0009987,cellular process; GO:0016020,membrane; GO:0016043,cellular component organization; GO:0017004,cytochrome complex assembly; GO:001…	--	KAH0641344.1 hypothetical protein KY285_037930 [Solanum tuberosum]
Solyc00g500250.1	0.03	0	0	0	0.05	0	0.09	0	0	0.34	0.03	0	0.04	0.07	0	0.05	0	0.03	0.02	0.04	0.03	Solyc00g500250.1	GO:0005575,cellular_component; GO:0005622,intracellular anatomical structure; GO:0005623,obsolete cell; GO:0005737,cytoplasm; GO:0005739,mitochondrion; GO:0005740,mitochondrial envelope; GO:0005743,mitochondrial inner membrane; GO:0005746,mitochondrial respirasome; GO:0005751,mitochondrial respiratory chain complex IV; GO:0006091,generation of precursor metabolites and energy; GO:0006119,oxidativ…	COX1; cytochrome c oxidase subunit 1 [EC:7.1.1.9]; K02256;	CAA38535.1 cytochrome oxidase subunit I, partial [Solanum lycopersicum]
Solyc00g021650.1	0	0.57	0	0	0	0	0.32	0.33	0	1.26	0	0	0	0	0	0.25	0	0	0	0	0	Solyc00g021650.1	--	--	TMW87923.1 hypothetical protein EJD97_019265 [Solanum chilense]
Solyc00g021640.2	0.16	0.13	0.13	0.13	0.04	0	0.29	0.1	0	1.25	0.12	0.21	0.23	0.11	0.04	0.63	0.15	0.04	0.2	0.07	0.17	Solyc00g021640.2	GO:0003674,molecular_function; GO:0003676,nucleic acid binding; GO:0003723,RNA binding; GO:0003735,structural constituent of ribosome; GO:0005198,structural molecule activity; GO:0005488,binding; GO:0005575,cellular_component; GO:0005622,intracellular anatomical structure; GO:0005623,obsolete cell; GO:0005737,cytoplasm; GO:0005739,mitochondrion; GO:0006417,regulation of translation; GO:0006450,re…	RP-S4, rpsD; small subunit ribosomal protein S4; K02986;	TMW87924.1 hypothetical protein EJD97_019266 [Solanum chilense]
Solyc00g021630.1	0	0.1	0	0	0.28	0	0	0.12	0	1	0	0	0.13	0.13	0	0.27	0.25	0	0.27	0.15	0.1	Solyc00g021630.1	--	ND6; NADH-ubiquinone oxidoreductase chain 6 [EC:7.1.1.2]; K03884;	YP_009430468.1 NADH dehydrogenase subunit 6 [Solanum lycopersicum]
Solyc00g500254.1	0.22	0	0	0	0	0	0.2	0	0	0.39	0	0	0	0	0	0	0	0	0	0	0	Solyc00g500254.1	GO:0000027,ribosomal large subunit assembly; GO:0003674,molecular_function; GO:0003735,structural constituent of ribosome; GO:0005198,structural molecule activity; GO:0005575,cellular_component; GO:0005622,intracellular anatomical structure; GO:0005623,obsolete cell; GO:0005737,cytoplasm; GO:0006996,organelle organization; GO:0008150,biological_process; GO:0009507,chloroplast; GO:0009526,plastid …	RP-L20, MRPL20, rplT; large subunit ribosomal protein L20; K02887;	TYI68345.1 hypothetical protein E1A91_D08G082600v1 [Gossypium mustelinum]
Solyc00g181240.1	0	0	0	0	0.34	0	0	0	0	0	0	0	0	0	0	0.33	0	0	0	0	0	Solyc00g181240.1	--	--	TMW87930.1 hypothetical protein EJD97_019272 [Solanum chilense]
Solyc00g181250.2	0	0	0	0	0	0	0	0	0	0.27	0	0	0.11	0	0	0	0	0	0	0	0	Solyc00g181250.2	--	--	TMW87931.1 hypothetical protein EJD97_019273, partial [Solanum chilense]
Solyc00g500255.1	0	0	0	0	0	0	0	0	0	0	0	0	0.35	0	0	0	0	0	0	0	0	Solyc00g500255.1	--	--	KAH0663737.1 hypothetical protein KY284_028668 [Solanum tuberosum]
Solyc00g500256.1	0	0	0	0	0.15	0	0.09	0	0	0.44	0	0	0	0.2	0	0.07	0.07	0	0	0	0	Solyc00g500256.1	--	--	KAH0447628.1 hypothetical protein IEQ34_023553 [Dendrobium chrysotoxum]
Solyc00g500257.1	0.31	0.33	0.12	0.08	0.04	0	0.18	0.14	0.16	1.36	0.11	0.1	0.11	0.1	0.08	0.04	0.1	0	0.04	0.19	0.04	Solyc00g500257.1	--	--	XP_027773088.1 uncharacterized protein LOC114077346 [Solanum pennellii]
Solyc00g500259.1	0	0	0	0	0	0	0	0	0	0	0	0	0	0	0	0	0.05	0	0	0	0	Solyc00g500259.1	--	--	KAH0654231.1 hypothetical protein KY289_031909 [Solanum tuberosum]
Solyc00g500262.1	0.13	0.16	0	0.1	0	0.06	0.06	0.06	0	0.11	0.05	0	0	0	0	0	0.09	0.05	0.09	0	0	Solyc00g500262.1	--	--	KAH0721397.1 hypothetical protein KY284_006427 [Solanum tuberosum]
Solyc00g500268.1	0.19	0.1	0	0.16	0	0.06	0.17	0.06	0	0.11	0.05	0	0	0	0	0.05	0.08	0	0.05	0.08	0	Solyc00g500268.1	--	--	KAH0680906.1 hypothetical protein KY284_021991 [Solanum tuberosum]
Solyc00g052430.2	0	0	0	0	0	0	0	0	0	0.06	0	0	0	0	0	0	0	0	0	0	0	Solyc00g052430.2	GO:0005575,cellular_component; GO:0005622,intracellular anatomical structure; GO:0005623,obsolete cell; GO:0005737,cytoplasm; GO:0005739,mitochondrion; GO:0005740,mitochondrial envelope; GO:0005743,mitochondrial inner membrane; GO:0016020,membrane; GO:0019866,organelle inner membrane; GO:0031090,organelle membrane; GO:0031966,mitochondrial membrane; GO:0031967,organelle envelope; GO:0031975,envel…	--	YP_009430454.1 cytochrome c maturation protein CcmFC [Solanum lycopersicum]
Solyc00g500278.1	0	0.04	0	0	0	0	0	0	0	0	0	0	0	0	0	0	0	0	0	0	0	Solyc00g500278.1	GO:0003674,molecular_function; GO:0005215,transporter activity; GO:0005575,cellular_component; GO:0005622,intracellular anatomical structure; GO:0005623,obsolete cell; GO:0005737,cytoplasm; GO:0006810,transport; GO:0008104,protein localization; GO:0008150,biological_process; GO:0008565,obsolete protein transporter activity; GO:0009507,chloroplast; GO:0009526,plastid envelope; GO:0009528,plastid i…	--	QNN01396.1 Ycf1 [Solanum pimpinellifolium]
Solyc00g500280.1	0	0	0	0	0	0.16	0	0	0	0	0	0	0	0	0	0	0	0	0.06	0.1	0	Solyc00g500280.1	GO:0003674,molecular_function; GO:0003824,catalytic activity; GO:0003959,NADPH dehydrogenase activity; GO:0005575,cellular_component; GO:0005622,intracellular anatomical structure; GO:0005623,obsolete cell; GO:0005737,cytoplasm; GO:0005739,mitochondrion; GO:0005740,mitochondrial envelope; GO:0005743,mitochondrial inner membrane; GO:0005746,mitochondrial respirasome; GO:0005747,mitochondrial respi…	ndhA; NAD(P)H-quinone oxidoreductase subunit 1 [EC:7.1.1.2]; K05572; ndhH; NAD(P)H-quinone oxidoreductase subunit H [EC:7.1.1.2]; K05579;	YP_008563145.1 NADH-plastoquinone oxidoreductase subunit 7 [Solanum lycopersicum]
Solyc00g500290.1	0	0.02	0	0.01	0	0.01	0.02	0	0	0.11	0	0.01	0.17	0	0	0.04	0	0	0.03	0	0	Solyc00g500290.1	GO:0000428,DNA-directed RNA polymerase complex; GO:0005575,cellular_component; GO:0005622,intracellular anatomical structure; GO:0005623,obsolete cell; GO:0005737,cytoplasm; GO:0009507,chloroplast; GO:0009536,plastid; GO:0030880,RNA polymerase complex; GO:0032991,protein-containing complex; GO:0043226,organelle; GO:0043227,membrane-bounded organelle; GO:0043229,intracellular organelle; GO:0043231…	rpoC; DNA-directed RNA polymerase subunit beta' [EC:2.7.7.6]; K03046;	YP_008563078.1 RNA polymerase beta' subunit [Solanum lycopersicum]
Solyc00g500291.1	0	0	0	0	0.05	0	0	0	0	0	0	0	0	0	0	0	0	0	0	0	0	Solyc00g500291.1	GO:0000313,organellar ribosome; GO:0000314,organellar small ribosomal subunit; GO:0003674,molecular_function; GO:0003735,structural constituent of ribosome; GO:0005198,structural molecule activity; GO:0005575,cellular_component; GO:0005622,intracellular anatomical structure; GO:0005623,obsolete cell; GO:0005737,cytoplasm; GO:0005739,mitochondrion; GO:0005759,mitochondrial matrix; GO:0005761,mitoc…	RP-S2, MRPS2, rpsB; small subunit ribosomal protein S2; K02967;	KAF3449772.1 hypothetical protein FNV43_RR05850 [Rhamnella rubrinervis]
Solyc00g500292.1	0	0.04	0.04	0.04	0	0	0	0	0.25	0	0	0	0	0	0	0	0.04	0	0	0	0.04	Solyc00g500292.1	--	ATPF1A, atpA; F-type H+/Na+-transporting ATPase subunit alpha [EC:7.1.2.2 7.2.2.1]; K02111;	YP_008563073.1 ATP synthase CF1 alpha subunit [Solanum lycopersicum]
Solyc00g500293.1	2.86	0.38	1.66	0.39	0.18	0.89	0.42	0	1.47	1.05	0.18	0.46	0.25	0.24	0.91	0.17	0.64	0.38	0.34	0.58	0.95	Solyc00g500293.1	GO:0005575,cellular_component; GO:0005622,intracellular anatomical structure; GO:0005623,obsolete cell; GO:0005737,cytoplasm; GO:0009536,plastid; GO:0043226,organelle; GO:0043227,membrane-bounded organelle; GO:0043229,intracellular organelle; GO:0043231,intracellular membrane-bounded organelle; GO:0044424,obsolete intracellular part; GO:0044444,obsolete cytoplasmic part; GO:0044464,obsolete cell …	psbI; photosystem II PsbI protein; K02710; psbK; photosystem II PsbK protein; K02712;	TYH02290.1 hypothetical protein ES288_A09G128500v1 [Gossypium darwinii]
Solyc00g500294.1	1.06	0.59	0.2	0.49	0.35	0.06	0.12	0.06	0	1.93	0.15	0.06	2.19	0	0.05	0.95	0	0	1.39	0.08	0.05	Solyc00g500294.1	--	--	QXE50642.1 maturase K, partial [Firmiana colorata]
Solyc00g500295.1	0	0	0	0	0	0	0.05	0	0	0.43	0	0	0.06	0.06	0.05	0.09	0.08	0.05	0.04	0	0	Solyc00g500295.1	GO:0005575,cellular_component; GO:0005622,intracellular anatomical structure; GO:0005623,obsolete cell; GO:0005737,cytoplasm; GO:0009507,chloroplast; GO:0009536,plastid; GO:0043226,organelle; GO:0043227,membrane-bounded organelle; GO:0043229,intracellular organelle; GO:0043231,intracellular membrane-bounded organelle; GO:0044424,obsolete intracellular part; GO:0044444,obsolete cytoplasmic part; G…	--	YP_008563069.1 maturase K [Solanum lycopersicum]
Solyc00g500296.1	0.39	0.44	0.24	0.51	0.06	0.15	0	0.21	0.36	1.16	0.34	0.08	0.48	0	0.12	0.17	0.05	0	0.56	0.19	0.12	Solyc00g500296.1	GO:0003674,molecular_function; GO:0005488,binding; GO:0005575,cellular_component; GO:0005622,intracellular anatomical structure; GO:0005623,obsolete cell; GO:0005737,cytoplasm; GO:0009507,chloroplast; GO:0009532,plastid stroma; GO:0009534,chloroplast thylakoid; GO:0009535,chloroplast thylakoid membrane; GO:0009536,plastid; GO:0009570,chloroplast stroma; GO:0009579,thylakoid; GO:0010287,plastoglob…	psbA; photosystem II P680 reaction center D1 protein [EC:1.10.3.9]; K02703;	YP_009271276.1 photosystem II protein D1 [Amaranthus hypochondriacus]
Solyc00g500297.1	0	0	0.15	0	0	0.54	0	0	0.29	0	0	0	0.59	0	0.15	0	0.13	0	0	0.23	0.31	Solyc00g500297.1	GO:0002181,cytoplasmic translation; GO:0003674,molecular_function; GO:0003676,nucleic acid binding; GO:0003723,RNA binding; GO:0003729,mRNA binding; GO:0003735,structural constituent of ribosome; GO:0005198,structural molecule activity; GO:0005488,binding; GO:0005575,cellular_component; GO:0005622,intracellular anatomical structure; GO:0005623,obsolete cell; GO:0005737,cytoplasm; GO:0005829,cytos…	RP-L2, MRPL2, rplB; large subunit ribosomal protein L2; K02886;	YP_009556459.1 ribosomal protein L2 [Weigela japonica]
Solyc00g500298.1	0	0	0	0	0	0	0	0	0	0	0	0	0	0	0	0	0	0	0	0	0.16	Solyc00g500298.1	GO:0002181,cytoplasmic translation; GO:0003674,molecular_function; GO:0003676,nucleic acid binding; GO:0003723,RNA binding; GO:0003729,mRNA binding; GO:0003735,structural constituent of ribosome; GO:0005198,structural molecule activity; GO:0005488,binding; GO:0005575,cellular_component; GO:0005622,intracellular anatomical structure; GO:0005623,obsolete cell; GO:0005737,cytoplasm; GO:0005829,cytos…	RP-L2, MRPL2, rplB; large subunit ribosomal protein L2; K02886;	AJO25152.1 ribosomal protein L2 [Solanum lycopersicum]
Solyc00g500299.1	0	0	0.14	0	0	0	0	0	0	0.08	0	0	0	0	0	0	0	0	0	0.11	0	Solyc00g500299.1	--	--	KAF5952531.1 hypothetical protein HYC85_010475 [Camellia sinensis]
Solyc00g500301.1	0.33	0.26	0	0.54	0.12	0	0.15	0	0	1.16	0	0	0.51	0	0	0.24	0.11	0	0.47	0.4	0	Solyc00g500301.1	--	--	RYR67197.1 hypothetical protein Ahy_A03g013506 isoform A [Arachis hypogaea]
Solyc00g500302.1	0	0	0	0	0	0	0.1	0	0	0	0	0	0	0	0	0	0	0	0	0	0	Solyc00g500302.1	--	--	YP_009430315.1 ATP synthase subunit 4 [Nicotiana attenuata]
Solyc00g500303.1	0	0	0	0	0	0.1	0	0	0	0.09	0	0	0	0	0	0	0	0	0	0	0	Solyc00g500303.1	--	COX3; cytochrome c oxidase subunit 3; K02262;	YP_009049736.1 cytochrome oxidase subunit 3 [Capsicum annuum]
Solyc00g500308.1	0	0	0	0	0	0	0	0	0	0.17	0	0	0	0	0	0	0	0	0	0	0	Solyc00g500308.1	--	--	--
Solyc00g500312.1	0	0.03	0	0	0	0	0	0	0	0	0	0	0	0	0	0.02	0	0.03	0	0	0	Solyc00g500312.1	--	CYTB, petB; ubiquinol-cytochrome c reductase cytochrome b subunit; K00412;	KAH0750629.1 hypothetical protein KY290_029861 [Solanum tuberosum]
Solyc00g500313.1	0	0.36	0	0.36	0.67	0	0.39	0	2.04	0	0	0.43	0.46	0.45	0	0	0	0	0	0	0	Solyc00g500313.1	--	--	KAF9660723.1 hypothetical protein SADUNF_SadunfMtG0002000 [Salix dunnii]
Solyc00g500314.1	0.1	0.08	0	0.09	0.08	0	0.09	0.1	0	0	0.08	0	0	0.11	0.16	0.07	0.07	0.08	0.08	0.13	0	Solyc00g500314.1	GO:0005575,cellular_component; GO:0005622,intracellular anatomical structure; GO:0005623,obsolete cell; GO:0005737,cytoplasm; GO:0005739,mitochondrion; GO:0005740,mitochondrial envelope; GO:0005743,mitochondrial inner membrane; GO:0016020,membrane; GO:0019866,organelle inner membrane; GO:0031090,organelle membrane; GO:0031966,mitochondrial membrane; GO:0031967,organelle envelope; GO:0031975,envel…	ND2; NADH-ubiquinone oxidoreductase chain 2 [EC:7.1.1.2]; K03879;	CAN64512.1 hypothetical protein VITISV_004351 [Vitis vinifera]
Solyc00g500315.1	0.31	0.13	0.48	0.38	0.47	0.15	0.14	0.43	0.96	0.97	0.46	0.15	0.49	0.8	0.48	0.34	0.63	0.13	0.34	0.76	0.25	Solyc00g500315.1	--	--	YP_173426.1 hypothetical protein NitaMp085 [Nicotiana tabacum]
Solyc00g500316.1	0.24	0	0	0	0.09	0.22	0.21	0	0	0	0.18	0.23	0	0.12	0.09	0	0.16	0.1	0	0.29	0	Solyc00g500316.1	--	--	KAH0634572.1 hypothetical protein KY284_037358 [Solanum tuberosum]
Solyc00g500317.1	0	0	0	0	0	0	0	0	0	0.13	0	0	0	0	0	0	0	0	0	0	0	Solyc00g500317.1	--	ND5; NADH-ubiquinone oxidoreductase chain 5 [EC:7.1.1.2]; K03883;	OIS95968.1 nadh-ubiquinone oxidoreductase chain 5 [Nicotiana attenuata]
Solyc00g500318.1	0	0	0	0	0.13	0	0	0.15	0	0.15	0	0	0	0	0	0	0.11	0	0	0	0	Solyc00g500318.1	--	--	AUS83320.1 hypothetical protein [Solanum tuberosum]
Solyc00g500319.1	0	0	0	0	0	0	0	0	0	0.05	0	0	0	0	0	0	0	0	0	0	0	Solyc00g500319.1	GO:0000428,DNA-directed RNA polymerase complex; GO:0005575,cellular_component; GO:0005622,intracellular anatomical structure; GO:0005623,obsolete cell; GO:0005737,cytoplasm; GO:0009507,chloroplast; GO:0009536,plastid; GO:0030880,RNA polymerase complex; GO:0032991,protein-containing complex; GO:0043226,organelle; GO:0043227,membrane-bounded organelle; GO:0043229,intracellular organelle; GO:0043231…	rpoC; DNA-directed RNA polymerase subunit beta' [EC:2.7.7.6]; K03046;	KAH0646286.1 hypothetical protein KY284_034170 [Solanum tuberosum]
Solyc00g500320.1	0	0	0	0	0	0	0.06	0	0	0	0	0	0	0	0	0	0	0	0	0	0	Solyc00g500320.1	GO:0000313,organellar ribosome; GO:0000314,organellar small ribosomal subunit; GO:0003674,molecular_function; GO:0003735,structural constituent of ribosome; GO:0005198,structural molecule activity; GO:0005575,cellular_component; GO:0005622,intracellular anatomical structure; GO:0005623,obsolete cell; GO:0005737,cytoplasm; GO:0005739,mitochondrion; GO:0005759,mitochondrial matrix; GO:0005761,mitoc…	RP-S2, MRPS2, rpsB; small subunit ribosomal protein S2; K02967;	KAF3449772.1 hypothetical protein FNV43_RR05850 [Rhamnella rubrinervis]
Solyc00g500321.1	1.1	1.18	2.54	1.49	0.83	1.37	0	0.67	1.12	4.19	0.27	1.42	0.76	0.37	0.28	0	0.24	0	0.79	0	0	Solyc00g500321.1	GO:0003674,molecular_function; GO:0003824,catalytic activity; GO:0005215,transporter activity; GO:0005575,cellular_component; GO:0005622,intracellular anatomical structure; GO:0005623,obsolete cell; GO:0005737,cytoplasm; GO:0006139,nucleobase-containing compound metabolic process; GO:0006163,purine nucleotide metabolic process; GO:0006164,purine nucleotide biosynthetic process; GO:0006725,cellula…	ATPF0C, atpE; F-type H+-transporting ATPase subunit c; K02110;	KAH0634592.1 hypothetical protein KY284_037378 [Solanum tuberosum]
Solyc00g500322.1	0.32	0.65	1.25	0.39	0.49	1.81	0.43	0.44	1.74	1.14	0.48	0.47	0.33	0.16	0.62	0.35	0.43	0.26	0.7	0	0.39	Solyc00g500322.1	GO:0005575,cellular_component; GO:0005622,intracellular anatomical structure; GO:0005623,obsolete cell; GO:0005737,cytoplasm; GO:0008150,biological_process; GO:0009507,chloroplast; GO:0009534,chloroplast thylakoid; GO:0009535,chloroplast thylakoid membrane; GO:0009536,plastid; GO:0009579,thylakoid; GO:0009719,response to endogenous stimulus; GO:0009725,response to hormone; GO:0009735,response to …	ATPF0B, atpF; F-type H+-transporting ATPase subunit b; K02109;	YP_009123143.1 ATP synthase CF0 subunit I [Dunalia obovata]
Solyc00g500323.1	0	0	0.04	0.04	0	0	0	0	0.08	0.04	0	0	0	0	0	0	0	0	0	0.06	0.04	Solyc00g500323.1	--	ATPF1A, atpA; F-type H+/Na+-transporting ATPase subunit alpha [EC:7.1.2.2 7.2.2.1]; K02111;	YP_008563073.1 ATP synthase CF1 alpha subunit [Solanum lycopersicum]
Solyc00g500325.1	0.16	0.13	0	0	0	0	0	0	0	0.14	0	0	0.34	0.17	0	0	0	0	0	0	0	Solyc00g500325.1	--	--	RYR67197.1 hypothetical protein Ahy_A03g013506 isoform A [Arachis hypogaea]
Solyc00g500328.1	0.19	0	0	0	0.15	0	0.17	0	0	0	0	0	0	0	0.15	0	0	0	0	0	0.16	Solyc00g500328.1	--	--	KAG7012670.1 putative protein ycf72, partial [Cucurbita argyrosperma subsp. argyrosperma]
Solyc00g500331.1	0	0	0.43	0	0.21	0.26	0	0.26	0	0.25	0.21	0	0	0	0	0	0	0	0	0	0	Solyc00g500331.1	GO:0005575,cellular_component; GO:0005622,intracellular anatomical structure; GO:0005623,obsolete cell; GO:0005737,cytoplasm; GO:0009536,plastid; GO:0043226,organelle; GO:0043227,membrane-bounded organelle; GO:0043229,intracellular organelle; GO:0043231,intracellular membrane-bounded organelle; GO:0044424,obsolete intracellular part; GO:0044444,obsolete cytoplasmic part; GO:0044464,obsolete cell …	psbI; photosystem II PsbI protein; K02710; psbK; photosystem II PsbK protein; K02712;	THU43296.1 hypothetical protein C4D60_Mb00t12790 [Musa balbisiana]
Solyc00g500332.1	0	0	0.08	0.04	0	0	0.09	0.05	0.08	0	0	0.1	0	0	0	0	0	0	0.04	0.06	0.04	Solyc00g500332.1	--	ATPF1A, atpA; F-type H+/Na+-transporting ATPase subunit alpha [EC:7.1.2.2 7.2.2.1]; K02111;	YP_008563073.1 ATP synthase CF1 alpha subunit [Solanum lycopersicum]
Solyc00g500333.1	0	0.13	0.26	0.14	0	0.16	0	0	0.77	0	0	0	0.17	0	0	0	0	0	0	0	0	Solyc00g500333.1	GO:0005575,cellular_component; GO:0005622,intracellular anatomical structure; GO:0005623,obsolete cell; GO:0005737,cytoplasm; GO:0008150,biological_process; GO:0009507,chloroplast; GO:0009534,chloroplast thylakoid; GO:0009535,chloroplast thylakoid membrane; GO:0009536,plastid; GO:0009579,thylakoid; GO:0009719,response to endogenous stimulus; GO:0009725,response to hormone; GO:0009735,response to …	ATPF0B, atpF; F-type H+-transporting ATPase subunit b; K02109;	YP_009123143.1 ATP synthase CF0 subunit I [Dunalia obovata]
Solyc00g500334.1	0	0.29	0	0	0.28	0	0	0	0	0	0	0	0	0.37	0	0	0	0	0.53	0	0	Solyc00g500334.1	GO:0003674,molecular_function; GO:0003824,catalytic activity; GO:0005215,transporter activity; GO:0005575,cellular_component; GO:0005622,intracellular anatomical structure; GO:0005623,obsolete cell; GO:0005737,cytoplasm; GO:0006139,nucleobase-containing compound metabolic process; GO:0006163,purine nucleotide metabolic process; GO:0006164,purine nucleotide biosynthetic process; GO:0006725,cellula…	ATPF0C, atpE; F-type H+-transporting ATPase subunit c; K02110;	KAH0634592.1 hypothetical protein KY284_037378 [Solanum tuberosum]
Solyc00g500335.1	0	0	0	0.1	0	0	0	0	0	0.1	0	0	0	0	0	0	0	0	0	0	0	Solyc00g500335.1	GO:0003674,molecular_function; GO:0003824,catalytic activity; GO:0005215,transporter activity; GO:0005575,cellular_component; GO:0005622,intracellular anatomical structure; GO:0005623,obsolete cell; GO:0005737,cytoplasm; GO:0005886,plasma membrane; GO:0005887,integral component of plasma membrane; GO:0006810,transport; GO:0006811,ion transport; GO:0006812,cation transport; GO:0008150,biological_p…	ATPF0A, atpB; F-type H+-transporting ATPase subunit a; K02108;	YP_008563076.1 ATP synthase CF0 subunit IV [Solanum lycopersicum]
Solyc00g500339.1	0	0	0	0	0.05	0.07	0	0	0	0.12	0	0	0	0	0	0	0	0.06	0	0	0.06	Solyc00g500339.1	--	--	KAH0710494.1 hypothetical protein KY284_011921 [Solanum tuberosum]
Solyc00g500340.1	0	0	0	0	0	0	0	0	0	0	0	0	0	0	0	0	0	0.19	0	0	0	Solyc00g500340.1	--	--	KAH0746848.1 hypothetical protein KY285_008505 [Solanum tuberosum]
Solyc00g500341.1	0	0	0	0	0	0	0	0	0	0	0	0	0	0	0	0	0.11	0	0	0	0	Solyc00g500341.1	--	--	KAH0677885.1 hypothetical protein KY285_025686 [Solanum tuberosum]
Solyc00g500342.1	0.15	0.12	0	0.12	0	0	0	0.13	0	0.52	0	0	0.15	0.15	0	0	0	0.12	0	0	0	Solyc00g500342.1	--	--	KAH0751902.1 hypothetical protein KY285_005050 [Solanum tuberosum]
Solyc00g500343.1	0	0	0	0	0	0	0	0.17	0	0.49	0	0	0	0	0	0	0	0	0.13	0.22	0	Solyc00g500343.1	--	--	XP_015163231.1 PREDICTED: uncharacterized mitochondrial protein AtMg00660-like [Solanum tuberosum]
Solyc00g500344.1	0	0	0	0	0	0	0	0	0	0	0	0	0.33	0	0	0	0	0	0	0	0	Solyc00g500344.1	--	--	THU42596.1 hypothetical protein C4D60_Mb00t15430 [Musa balbisiana]
Solyc00g500345.1	0	0	0	0	0	0	0	0.03	0	0.06	0	0	0	0.03	0	0	0	0	0	0	0.03	Solyc00g500345.1	GO:0005575,cellular_component; GO:0005622,intracellular anatomical structure; GO:0005623,obsolete cell; GO:0005737,cytoplasm; GO:0005739,mitochondrion; GO:0005740,mitochondrial envelope; GO:0005743,mitochondrial inner membrane; GO:0016020,membrane; GO:0019866,organelle inner membrane; GO:0031090,organelle membrane; GO:0031966,mitochondrial membrane; GO:0031967,organelle envelope; GO:0031975,envel…	ATPeF1A, ATP5A1, ATP1; F-type H+-transporting ATPase subunit alpha; K02132;	KAH0713954.1 hypothetical protein KY289_009913 [Solanum tuberosum]
Solyc00g500351.1	0.08	0	0	0	0.03	0	0	0	0	0.07	0.03	0	0	0	0	0.03	0.03	0	0	0	0.03	Solyc00g500351.1	--	--	KAH0670325.1 hypothetical protein KY289_024818 [Solanum tuberosum]
Solyc00g032030.1	0	0	0	0	0	0	0	0	0.29	0	0	0	0	0	0	0	0	0	0	0	0	Solyc00g032030.1	GO:0003674,molecular_function; GO:0003824,catalytic activity; GO:0004842,ubiquitin-protein transferase activity; GO:0006807,nitrogen compound metabolic process; GO:0008150,biological_process; GO:0008152,metabolic process; GO:0009314,response to radiation; GO:0009411,response to UV; GO:0009416,response to light stimulus; GO:0009628,response to abiotic stimulus; GO:0009987,cellular process; GO:0016…	SIAH1; E3 ubiquitin-protein ligase SIAH1 [EC:2.3.2.27]; K04506;	XP_004234707.1 putative E3 ubiquitin-protein ligase SINA-like 6 [Solanum lycopersicum]
Solyc00g500353.1	0.62	0	1.87	0	0	0.39	0.12	0.7	1.49	0	0.03	0	0.25	0.04	1.83	0	0	0	2.78	0.38	3.09	Solyc00g500353.1	GO:0001101,response to acid chemical; GO:0003674,molecular_function; GO:0003824,catalytic activity; GO:0006508,proteolysis; GO:0006511,ubiquitin-dependent protein catabolic process; GO:0006725,cellular aromatic compound metabolic process; GO:0006807,nitrogen compound metabolic process; GO:0008150,biological_process; GO:0008152,metabolic process; GO:0009056,catabolic process; GO:0009057,macromolec…	PAL; phenylalanine ammonia-lyase [EC:4.3.1.24]; K10775; PTAL; phenylalanine/tyrosine ammonia-lyase [EC:4.3.1.25]; K13064;	XP_025885606.1 LOW QUALITY PROTEIN: phenylalanine ammonia-lyase-like [Solanum lycopersicum]
Solyc00g500357.1	0	0	0	0	0	0	0	0	0	0.09	0	0	0	0	0	0	0	0	0	0	0	Solyc00g500357.1	GO:0003674,molecular_function; GO:0005215,transporter activity; GO:0005575,cellular_component; GO:0005623,obsolete cell; GO:0005886,plasma membrane; GO:0006810,transport; GO:0006886,intracellular protein transport; GO:0008104,protein localization; GO:0008150,biological_process; GO:0008320,protein transmembrane transporter activity; GO:0008565,obsolete protein transporter activity; GO:0009977,prot…	--	YP_009430459.1 SecY-independent transporter protein [Solanum lycopersicum]
Solyc00g500358.1	0	0.04	0	0	0	0	0	0	0	0	0	0.05	0	0	0	0.04	0	0	0	0	0	Solyc00g500358.1	GO:0005575,cellular_component; GO:0005622,intracellular anatomical structure; GO:0005623,obsolete cell; GO:0005737,cytoplasm; GO:0005739,mitochondrion; GO:0005740,mitochondrial envelope; GO:0005743,mitochondrial inner membrane; GO:0016020,membrane; GO:0019866,organelle inner membrane; GO:0031090,organelle membrane; GO:0031966,mitochondrial membrane; GO:0031967,organelle envelope; GO:0031975,envel…	ATPeF1A, ATP5A1, ATP1; F-type H+-transporting ATPase subunit alpha; K02132;	YP_009430460.1 ATP synthase subunit 1 [Solanum lycopersicum]
Solyc00g500361.1	0	0	0	0.08	0	0	0	0	0	0.17	0	0	0	0	0	0	0.06	0	0.07	0	0	Solyc00g500361.1	--	--	AUS83320.1 hypothetical protein [Solanum tuberosum]
Solyc00g500362.1	0.07	0	0	0	0	0	0	0	0	0.12	0	0	0	0	0	0	0.05	0	0.05	0	0	Solyc00g500362.1	--	--	KAH0713407.1 hypothetical protein KY289_009366 [Solanum tuberosum]
Solyc00g500363.1	0	0	0	0	0.25	0	0	0	0	0	0	0	0	0	0	0	0	0	0	0	0	Solyc00g500363.1	--	RP-S14, MRPS14, rpsN; small subunit ribosomal protein S14; K02954;	KAF4349942.1 hypothetical protein G4B88_002364 [Cannabis sativa]
Solyc00g500364.1	0	0	0	0	0	0	0	0	0	0	0	0.08	0	0	0	0	0	0	0.06	0	0	Solyc00g500364.1	--	CYTB, petB; ubiquinol-cytochrome c reductase cytochrome b subunit; K00412;	YP_009049703.1 apocytochrome b [Capsicum annuum]
Solyc00g500373.1	0.17	0.32	0.44	0.56	0.3	0.27	0.26	0.32	0.27	0.41	0.94	0.95	0.24	0.23	0.84	0.54	0.54	0.79	0.12	0.49	0.18	Solyc00g500373.1	--	--	XP_004231544.1 uncharacterized protein LOC101260978 [Solanum lycopersicum]
Solyc00g500404.1	0	0	0	0	0	0.01	0	0	0	0	0	0	0	0	0	0	0	0	0	0	0	Solyc00g500404.1	--	--	TMW81519.1 hypothetical protein EJD97_009164 [Solanum chilense]
Solyc00g500405.1	0	0.14	0.13	0	0	0	0	0	0	0	0	0	0	0	0	0	0	0	0	0	0	Solyc00g500405.1	--	--	XP_025888012.1 TMV resistance protein N [Solanum lycopersicum]
Solyc00g500406.1	0	0	0.04	0	0	0	0	0	0	0	0	0	0	0	0	0	0.07	0	0	0	0	Solyc00g500406.1	--	--	XP_025888012.1 TMV resistance protein N [Solanum lycopersicum]
Solyc01g005000.3	0.14	1.58	1.09	0	0.21	0.57	0	2.37	4.76	0.29	0	0.27	0.44	0	0.68	0	2.63	0.53	0.2	0.06	0.04	Solyc01g005000.3	GO:0003674,molecular_function; GO:0003824,catalytic activity; GO:0004351,glutamate decarboxylase activity; GO:0005488,binding; GO:0005515,protein binding; GO:0005516,calmodulin binding; GO:0005575,cellular_component; GO:0005622,intracellular anatomical structure; GO:0005623,obsolete cell; GO:0005634,nucleus; GO:0005737,cytoplasm; GO:0005829,cytosol; GO:0008150,biological_process; GO:0010035,respo…	E4.1.1.15, gadB, gadA, GAD; glutamate decarboxylase [EC:4.1.1.15]; K01580;	NP_001233827.1 glutamate decarboxylase isoform3 [Solanum lycopersicum]
Solyc01g005010.4	0.82	0.6	5.38	1.71	0.68	4.76	0.6	0.69	9.43	1.58	1.33	2.32	0.15	2.43	3.37	0.21	0.8	3.13	2.48	2.54	8.77	Solyc01g005010.4	--	--	XP_004228761.1 protein XRI1-like [Solanum lycopersicum]
Solyc01g005020.3	18.85	28.12	31.55	28.22	23.12	38.77	19.09	31.07	29.39	18.72	48.7	40.67	16.57	19	51.04	20.14	25.97	37.28	22.18	27.61	27.92	Solyc01g005020.3	GO:0000302,response to reactive oxygen species; GO:0003674,molecular_function; GO:0005215,transporter activity; GO:0005451,monovalent cation:proton antiporter activity; GO:0005575,cellular_component; GO:0005622,intracellular anatomical structure; GO:0005623,obsolete cell; GO:0005737,cytoplasm; GO:0005886,plasma membrane; GO:0006810,transport; GO:0006811,ion transport; GO:0006812,cation transport;…	--	NP_001234698.2 plasmalemma Na+/H+ antiporter [Solanum lycopersicum]
Solyc01g005030.4	25.51	37.42	22.2	46.74	50.63	25.39	28.49	50.7	27.7	22.26	54.32	61.33	13.95	31.69	27.79	25.32	12.42	49.66	32.03	49.11	28.84	Solyc01g005030.4	GO:0001101,response to acid chemical; GO:0003674,molecular_function; GO:0003824,catalytic activity; GO:0004672,protein kinase activity; GO:0004674,protein serine/threonine kinase activity; GO:0004842,ubiquitin-protein transferase activity; GO:0005488,binding; GO:0005515,protein binding; GO:0005575,cellular_component; GO:0005622,intracellular anatomical structure; GO:0005623,obsolete cell; GO:0005…	--	KAG5628327.1 hypothetical protein H5410_000044 [Solanum commersonii]
Solyc01g005040.3	4.59	1.26	1.21	0.1	0.18	2.6	0.32	1.11	4.27	2.13	0.09	1.64	0.75	0.98	17.09	0.35	4.77	0.97	0.52	1.17	4.05	Solyc01g005040.3	--	--	XP_004228943.1 CASP-like protein PIMP1 [Solanum lycopersicum]
Solyc01g005060.3	3.68	4.95	4.46	1.45	3.19	2.55	0.51	8.38	10.82	7.32	0.19	1.72	7.47	0.77	3.73	4.36	12.38	2.45	1.92	3.76	3.59	Solyc01g005060.3	GO:0000003,reproduction; GO:0001067,transcription regulatory region nucleic acid binding; GO:0003006,developmental process involved in reproduction; GO:0003674,molecular_function; GO:0003676,nucleic acid binding; GO:0003677,DNA binding; GO:0003700,DNA-binding transcription factor activity; GO:0005488,binding; GO:0005515,protein binding; GO:0005575,cellular_component; GO:0005622,intracellular anat…	--	XP_004228757.1 protein SHOOT GRAVITROPISM 5 isoform X2 [Solanum lycopersicum]
Solyc01g005070.3	0	0	0	0	0	0	0	0	0	0	0	0	0	0	0	0.04	0	0	0.04	0	0	Solyc01g005070.3	--	--	XP_010316549.1 putative clathrin assembly protein At1g25240 [Solanum lycopersicum]
Solyc01g005080.3	21.99	21.75	10.54	35.78	14.58	16.23	16.46	13.3	14.43	10.42	8.49	13.15	13.57	10.2	13.68	17.64	3.93	11.13	15.84	15.33	12.76	Solyc01g005080.3	GO:0003674,molecular_function; GO:0005488,binding; GO:0005515,protein binding; GO:0005575,cellular_component; GO:0005622,intracellular anatomical structure; GO:0005623,obsolete cell; GO:0005737,cytoplasm; GO:0005739,mitochondrion; GO:0005856,cytoskeleton; GO:0008017,microtubule binding; GO:0008092,cytoskeletal protein binding; GO:0009524,phragmoplast; GO:0009536,plastid; GO:0009574,preprophase ba…	--	XP_010316528.1 65-kDa microtubule-associated protein 6 isoform X1 [Solanum lycopersicum]
Solyc01g005090.3	0	0	0	0	0	0.07	0	0	0	0	0	0	0	0.07	0	0	0	0	0	0	0	Solyc01g005090.3	GO:0003674,molecular_function; GO:0003824,catalytic activity; GO:0004439,phosphatidylinositol-4,5-bisphosphate 5-phosphatase activity; GO:0006629,lipid metabolic process; GO:0006644,phospholipid metabolic process; GO:0006650,glycerophospholipid metabolic process; GO:0006793,phosphorus metabolic process; GO:0006796,phosphate-containing compound metabolic process; GO:0006950,response to stress; GO:…	INPP5B_F; inositol polyphosphate 5-phosphatase INPP5B/F [EC:3.1.3.36]; K01099; SYNJ; synaptojanin [EC:3.1.3.36]; K20279;	XP_010316509.1 type IV inositol polyphosphate 5-phosphatase 9 isoform X1 [Solanum lycopersicum]
Solyc01g005100.4	5.91	6.17	8.51	12.61	7.42	9.01	7.34	7.26	11.7	5.96	7.07	7.33	4.97	7.43	11.54	6.36	4.07	7.21	5.84	8.33	9.17	Solyc01g005100.4	GO:0003674,molecular_function; GO:0003824,catalytic activity; GO:0005488,binding; GO:0005575,cellular_component; GO:0005622,intracellular anatomical structure; GO:0005623,obsolete cell; GO:0005737,cytoplasm; GO:0005783,endoplasmic reticulum; GO:0006457,protein folding; GO:0006807,nitrogen compound metabolic process; GO:0008150,biological_process; GO:0008152,metabolic process; GO:0009987,cellular …	--	XP_004228755.1 uncharacterized protein LOC101261647 [Solanum lycopersicum]
Solyc01g005110.3	19.31	16.43	9.63	11.88	21.07	11.26	13.3	19.85	11.2	16.43	10.69	12.21	18.35	15.7	9.44	18.94	18.95	15.65	13.61	18.03	16.62	Solyc01g005110.3	GO:0005575,cellular_component; GO:0005622,intracellular anatomical structure; GO:0005623,obsolete cell; GO:0005737,cytoplasm; GO:0005783,endoplasmic reticulum; GO:0005789,endoplasmic reticulum membrane; GO:0006486,protein glycosylation; GO:0006493,protein O-linked glycosylation; GO:0006497,protein lipidation; GO:0006505,GPI anchor metabolic process; GO:0006506,GPI anchor biosynthetic process; GO:…	DPM3; dolichol-phosphate mannosyltransferase subunit 3; K09659;	XP_004228754.1 dolichol-phosphate mannose synthase subunit 3 [Solanum lycopersicum]
Solyc01g005120.3	4.78	10.84	4.25	3.99	8.89	4.22	0.54	11.71	8.37	9.79	3.98	5.98	8.63	2.79	5.29	3.34	16.76	5.89	5	9.32	10.17	Solyc01g005120.3	GO:0000003,reproduction; GO:0003006,developmental process involved in reproduction; GO:0003674,molecular_function; GO:0003824,catalytic activity; GO:0007275,multicellular organism development; GO:0008150,biological_process; GO:0009791,post-embryonic development; GO:0009888,tissue development; GO:0009908,flower development; GO:0010087,phloem or xylem histogenesis; GO:0010154,fruit development; GO:…	E2.4.1.207; xyloglucan:xyloglucosyl transferase [EC:2.4.1.207]; K08235;	XP_004228752.1 probable xyloglucan endotransglucosylase/hydrolase protein 28 [Solanum lycopersicum]
Solyc01g005130.2	9.96	10.02	9.49	8.06	2.42	11.05	9.96	9.66	12.22	12.6	3.38	4.91	10.7	7.59	11.29	16.95	5.69	8.67	8.23	3.4	15.1	Solyc01g005130.2	GO:0001067,transcription regulatory region nucleic acid binding; GO:0003674,molecular_function; GO:0003676,nucleic acid binding; GO:0003677,DNA binding; GO:0003700,DNA-binding transcription factor activity; GO:0005488,binding; GO:0005515,protein binding; GO:0005575,cellular_component; GO:0005622,intracellular anatomical structure; GO:0005623,obsolete cell; GO:0005634,nucleus; GO:0006082,organic a…	--	XP_004228749.1 zinc finger protein 4 [Solanum lycopersicum]
Solyc01g005140.3	46.92	62.43	0.23	31.72	20.14	0.68	24.31	42.13	1.79	53.76	8.68	8.86	38.14	17.73	1.17	45.26	6.15	15.05	18.06	32.32	7.27	Solyc01g005140.3	GO:0003674,molecular_function; GO:0003824,catalytic activity; GO:0008150,biological_process; GO:0008152,metabolic process; GO:0016491,oxidoreductase activity; GO:0055114,obsolete oxidation-reduction process;	--	XP_004228748.1 probable ascorbate-specific transmembrane electron transporter 1 [Solanum lycopersicum]
Solyc01g005150.3	0	0	0.08	0	0	0	0	0.1	0	0.46	0	0	0	0	0	0	0.07	0	0	0	0	Solyc01g005150.3	GO:0003674,molecular_function; GO:0003824,catalytic activity; GO:0008150,biological_process; GO:0008152,metabolic process; GO:0016491,oxidoreductase activity; GO:0055114,obsolete oxidation-reduction process;	--	XP_004228747.1 probable transmembrane ascorbate ferrireductase 3 [Solanum lycopersicum]
Solyc01g005160.4	0.82	0.04	0.41	0	0	1.67	0.21	1.11	1.48	6.54	2.85	0.47	12.24	0.69	2.1	2.72	4.41	2.41	6.88	0.52	3.34	Solyc01g005160.4	GO:0008150,biological_process; GO:0010033,response to organic substance; GO:0010200,response to chitin; GO:0010243,response to organonitrogen compound; GO:0042221,response to chemical; GO:0050896,response to stimulus; GO:1901698,response to nitrogen compound; GO:1901700,response to oxygen-containing compound;	--	NP_001234240.1 Avr9/Cf-9 rapidly elicited protein [Solanum lycopersicum]
Solyc01g005210.4	26.37	30.31	14.34	41.23	25.04	13.64	36.73	39.55	20.33	22.2	38.25	36.41	15.52	42.44	28.64	27.12	10.09	44.58	30.49	31.37	25.49	Solyc01g005210.4	GO:0003674,molecular_function; GO:0003824,catalytic activity; GO:0003825,alpha,alpha-trehalose-phosphate synthase (UDP-forming) activity; GO:0004805,trehalose-phosphatase activity; GO:0005575,cellular_component; GO:0005622,intracellular anatomical structure; GO:0005623,obsolete cell; GO:0005737,cytoplasm; GO:0005975,carbohydrate metabolic process; GO:0005984,disaccharide metabolic process; GO:000…	TPS; trehalose 6-phosphate synthase/phosphatase [EC:2.4.1.15 3.1.3.12]; K16055;	XP_004228746.1 alpha,alpha-trehalose-phosphate synthase [UDP-forming]
Solyc01g005180.1	2.98	3.36	1.84	0.97	2.69	1.4	2.64	4.11	1.38	3.42	2.87	3.76	1.85	0.61	2.73	1.49	2.39	1.92	0.86	1.08	2.38	Solyc01g005180.1	--	--	TMW98687.1 hypothetical protein EJD97_003626 [Solanum chilense]
Solyc01g005220.3	5.32	1.81	2.15	0.06	0.46	1.59	1.8	3.42	5.67	25.96	2.03	4.43	25.97	2.87	11.34	16.1	26.48	5.33	12.63	5.6	13.18	Solyc01g005220.3	--	--	XP_004228745.1 MACPF domain-containing protein At1g14780 [Solanum lycopersicum]
Solyc01g005230.4	0.06	0	0	0	0	0.12	0	0.06	0	0.11	0.09	0.12	1.24	0	0.19	0.41	0	0.2	0	0.08	0.25	Solyc01g005230.4	--	IAMT1; indole-3-acetate O-methyltransferase [EC:2.1.1.278]; K18848; GAMT2; gibberellin A4 carboxyl methyltransferase [EC:2.1.1.276]; K18886;	XP_015086811.2 probable S-adenosylmethionine-dependent methyltransferase At5g38780 [Solanum pennellii]
Solyc01g005240.4	37.62	30.62	48.3	19.06	30.62	36.7	31.46	33.16	28.07	12.6	20.67	19.38	12.75	22.37	23.6	6.47	34.7	26.59	23.64	26.72	34.39	Solyc01g005240.4	GO:0005575,cellular_component; GO:0005622,intracellular anatomical structure; GO:0005623,obsolete cell; GO:0005737,cytoplasm; GO:0009507,chloroplast; GO:0009532,plastid stroma; GO:0009536,plastid; GO:0009570,chloroplast stroma; GO:0043226,organelle; GO:0043227,membrane-bounded organelle; GO:0043229,intracellular organelle; GO:0043231,intracellular membrane-bounded organelle; GO:0044422,obsolete o…	lysC; aspartate kinase [EC:2.7.2.4]; K00928;	XP_004228743.1 aspartokinase 2, chloroplastic isoform X2 [Solanum lycopersicum]
Solyc01g005250.4	21.59	18.26	26.29	19.56	18.3	22.65	22.76	19.08	22.51	26.21	18.21	19.41	26.48	17.37	17.76	26.64	30.53	17.39	20.19	15.42	19.75	Solyc01g005250.4	--	asd; aspartate-semialdehyde dehydrogenase [EC:1.2.1.11]; K00133;	XP_004228744.1 uncharacterized protein LOC101258686 [Solanum lycopersicum]
Solyc01g005253.1	4.65	3.08	6.91	3.27	3.98	6.75	3.07	3.43	4.91	7.48	4.65	8.77	7.54	3.71	8.93	7.83	10.25	5.81	4.48	7.18	7.85	Solyc01g005253.1	--	--	XP_004228742.1 SEC14 cytosolic factor isoform X1 [Solanum lycopersicum]
Solyc01g005257.1	7.48	10.16	14.3	9.86	13.19	16.28	7.9	7.98	12.43	7.46	22.29	18.05	7.1	15.37	18.02	8.81	4.65	22.9	11.62	20.12	18.67	Solyc01g005257.1	--	--	XP_004228741.1 SEC14 cytosolic factor [Solanum lycopersicum]
Solyc01g005280.3	1.18	1.49	15.78	4.29	2.67	11.23	2.3	2.65	15.82	0.33	6.51	7.11	0.08	6.32	14.59	0.32	0.1	10.91	2.51	6.81	13.15	Solyc01g005280.3	--	--	XP_004228740.1 SEC14 cytosolic factor-like [Solanum lycopersicum]
Solyc01g005290.4	53.61	59.25	5.86	24.39	46.6	5.89	39.71	22.86	7.82	6.46	23.89	15.06	18.43	41.7	4.41	23.55	1.96	19.79	32.96	40.78	5.36	Solyc01g005290.4	--	--	NP_001355660.1 SEC14 cytosolic factor-like [Solanum lycopersicum]
Solyc01g005300.4	91.96	119.3	134.52	102.1	68.4	148.34	63.61	118.03	151.95	46.74	45.37	67.33	85.45	88.1	84.32	54.8	52.3	91.23	56.54	78.74	126.71	Solyc01g005300.4	GO:0005575,cellular_component; GO:0005622,intracellular anatomical structure; GO:0005623,obsolete cell; GO:0005634,nucleus; GO:0005737,cytoplasm; GO:0006355,regulation of DNA-templated transcription; GO:0007623,circadian rhythm; GO:0008150,biological_process; GO:0009314,response to radiation; GO:0009416,response to light stimulus; GO:0009628,response to abiotic stimulus; GO:0009637,response to bl…	FKF1; flavin-binding kelch repeat F-box protein 1; K12116;	XP_004228739.1 adagio protein 3 [Solanum lycopersicum]
Solyc01g005310.3	0	0	0	0	0	0	0	0	0.12	0	0	0.04	0	0	0	0	0	0	0	0	0	Solyc01g005310.3	GO:0000266,mitochondrial fission; GO:0003674,molecular_function; GO:0003824,catalytic activity; GO:0003924,GTPase activity; GO:0005488,binding; GO:0005515,protein binding; GO:0005575,cellular_component; GO:0005622,intracellular anatomical structure; GO:0005623,obsolete cell; GO:0005737,cytoplasm; GO:0005886,plasma membrane; GO:0005911,cell-cell junction; GO:0005938,cell cortex; GO:0006996,organel…	DNM1_3; dynamin 1/3 [EC:3.6.5.5]; K01528;	XP_004228738.1 dynamin-related protein 1C [Solanum lycopersicum]
Solyc01g005320.2	0	0	0	0	0	0	0	0	0	0	0	0	0	0	0.05	0	0.05	0	0	0	0	Solyc01g005320.2	GO:0003674,molecular_function; GO:0003824,catalytic activity; GO:0006629,lipid metabolic process; GO:0008150,biological_process; GO:0008152,metabolic process; GO:0008202,steroid metabolic process; GO:0016229,steroid dehydrogenase activity; GO:0016491,oxidoreductase activity; GO:0044238,primary metabolic process; GO:0055114,obsolete oxidation-reduction process; GO:0071704,organic substance metabol…	--	XP_004228737.1 uncharacterized protein C594.04c [Solanum lycopersicum]
Solyc01g005330.3	7.22	7.31	51.04	10.05	6.14	42.85	7.97	15.44	39.64	10.84	23.56	25.69	7.71	12	27.75	11.29	17.03	23.21	13.84	15.99	31.15	Solyc01g005330.3	--	--	XP_004228735.1 microtubule-associated protein 70-2-like [Solanum lycopersicum]
Solyc01g005340.3	19.22	23.02	27.03	22.16	14.91	27.71	18.6	12.29	27.47	15.65	20.43	21.11	11.67	15.82	16.78	14.71	8.14	21.7	12.87	17.28	23.89	Solyc01g005340.3	GO:0005575,cellular_component; GO:0005623,obsolete cell; GO:0005886,plasma membrane; GO:0016020,membrane; GO:0044464,obsolete cell part; GO:0071944,cell periphery;	--	XP_004228736.1 ankyrin repeat-containing protein At2g01680 [Solanum lycopersicum]
Solyc01g005370.3	38.36	25.23	11.45	25.27	42.13	16.96	26.91	48.5	19.52	20.97	31.9	35.52	19.44	40.79	22.05	23.82	15.85	30.9	31.39	39.76	21.16	Solyc01g005370.3	GO:0003674,molecular_function; GO:0005488,binding; GO:0005509,calcium ion binding; GO:0005575,cellular_component; GO:0005622,intracellular anatomical structure; GO:0005623,obsolete cell; GO:0005634,nucleus; GO:0005737,cytoplasm; GO:0006950,response to stress; GO:0007275,multicellular organism development; GO:0008150,biological_process; GO:0009266,response to temperature stimulus; GO:0009409,respo…	CML; calcium-binding protein CML; K13448;	XP_004228711.1 probable calcium-binding protein CML25 [Solanum lycopersicum]
Solyc01g005380.3	10.14	9.2	11.16	13.37	7.24	11.05	10.01	11.09	11.46	6.65	15.06	13.98	6.31	12.23	10.22	8.18	7.15	13.46	12.16	11.09	11.77	Solyc01g005380.3	GO:0003674,molecular_function; GO:0003712,transcription coregulator activity; GO:0003713,transcription coactivator activity; GO:0003824,catalytic activity; GO:0006325,chromatin organization; GO:0006355,regulation of DNA-templated transcription; GO:0006479,protein methylation; GO:0006807,nitrogen compound metabolic process; GO:0006996,organelle organization; GO:0008150,biological_process; GO:00081…	--	XP_004228642.1 histone-lysine N-methyltransferase setd3 [Solanum lycopersicum]
Solyc01g005390.3	0.92	0.66	0	0.33	0	0	1.71	4.58	0	3.41	1.13	0.79	3.57	1.86	0	0.95	1.22	0.66	16.88	0.99	0.32	Solyc01g005390.3	--	E3.6.1.52; diphosphoinositol-polyphosphate diphosphatase [EC:3.6.1.52]; K07766;	XP_004228715.1 nudix hydrolase 18, mitochondrial [Solanum lycopersicum]
Solyc01g005400.3	0.16	0.46	1.62	0.99	0.55	4.08	0	4.52	2.61	0.5	0	0.78	0.17	0	0	0.29	0.11	0.07	0	0.2	0.51	Solyc01g005400.3	GO:0001101,response to acid chemical; GO:0003674,molecular_function; GO:0003824,catalytic activity; GO:0006950,response to stress; GO:0008150,biological_process; GO:0009414,response to water deprivation; GO:0009415,response to water; GO:0009628,response to abiotic stimulus; GO:0009719,response to endogenous stimulus; GO:0009725,response to hormone; GO:0009737,response to abscisic acid; GO:0009819…	PXG; peroxygenase [EC:1.11.2.3]; K17991;	XP_004228703.1 probable peroxygenase 5 isoform X1 [Solanum lycopersicum]
Solyc01g005410.4	4.66	1.52	1.75	8.02	0.57	6.73	5.58	0.69	9.3	25.22	3.63	10.16	48.82	6.79	13.68	36.07	35.64	4.06	9.82	9.61	26.42	Solyc01g005410.4	GO:0001101,response to acid chemical; GO:0003674,molecular_function; GO:0003824,catalytic activity; GO:0006950,response to stress; GO:0008150,biological_process; GO:0009414,response to water deprivation; GO:0009415,response to water; GO:0009628,response to abiotic stimulus; GO:0009719,response to endogenous stimulus; GO:0009725,response to hormone; GO:0009737,response to abscisic acid; GO:0009819…	PXG; peroxygenase [EC:1.11.2.3]; K17991;	XP_004228705.1 probable peroxygenase 5 [Solanum lycopersicum]
Solyc01g005420.2	3.28	0	16.38	0	0.07	16.31	1.68	1.74	20.66	12.98	13.32	5.7	11.21	1.72	27.61	9.61	14.1	4.17	10.77	3.97	24.19	Solyc01g005420.2	--	--	TMW96214.1 hypothetical protein EJD97_007732 [Solanum chilense]
Solyc01g005430.3	5.68	5.65	4.42	6.92	5.25	5.91	6.01	8.87	8.8	15.34	7.61	7.74	15.9	5.29	9.68	15.92	14.61	8.68	12.04	5.92	13.21	Solyc01g005430.3	GO:0000323,lytic vacuole; GO:0005575,cellular_component; GO:0005622,intracellular anatomical structure; GO:0005623,obsolete cell; GO:0005737,cytoplasm; GO:0005764,lysosome; GO:0005765,lysosomal membrane; GO:0005768,endosome; GO:0005769,early endosome; GO:0005770,late endosome; GO:0005773,vacuole; GO:0005774,vacuolar membrane; GO:0005829,cytosol; GO:0006508,proteolysis; GO:0006807,nitrogen compoun…	UBXN6, UBXD1; UBX domain-containing protein 6; K14011;	XP_004228637.1 plant UBX domain-containing protein 2 [Solanum lycopersicum]
Solyc01g005440.4	48.5	49.59	124.53	40.3	64.24	94.29	41.67	67.8	115.11	51.7	53.76	43.67	45.35	43.13	153.63	71.26	117.05	53.7	46.09	44	109.22	Solyc01g005440.4	GO:0001101,response to acid chemical; GO:0003674,molecular_function; GO:0003712,transcription coregulator activity; GO:0003714,transcription corepressor activity; GO:0005488,binding; GO:0005515,protein binding; GO:0005575,cellular_component; GO:0005622,intracellular anatomical structure; GO:0005623,obsolete cell; GO:0005634,nucleus; GO:0006950,response to stress; GO:0007154,cell communication; GO…	JAZ; jasmonate ZIM domain-containing protein; K13464;	NP_001234373.1 jasmonate ZIM-domain protein 3 [Solanum lycopersicum]
Solyc01g005450.3	1.99	3.86	3.36	4.45	6.16	4.21	2.74	4.13	3.63	1.37	3.87	2.36	0.91	3.52	5.35	2.06	1.63	3.33	2.18	4.46	5.7	Solyc01g005450.3	GO:0000003,reproduction; GO:0003006,developmental process involved in reproduction; GO:0007275,multicellular organism development; GO:0008150,biological_process; GO:0009790,embryo development; GO:0009791,post-embryonic development; GO:0009793,embryo development ending in seed dormancy; GO:0010154,fruit development; GO:0022414,reproductive process; GO:0032501,multicellular organismal process; GO:0…	--	XP_004228734.2 F-box protein SKIP28 [Solanum lycopersicum]
Solyc01g005460.4	0.11	0	0.78	0	0	0.53	0	0	0.69	0.1	0.17	0.33	0	0	0.78	0	0.75	0	0.08	0	0.63	Solyc01g005460.4	GO:0003674,molecular_function; GO:0005488,binding; GO:0005515,protein binding; GO:0005575,cellular_component; GO:0005622,intracellular anatomical structure; GO:0005623,obsolete cell; GO:0005737,cytoplasm; GO:0005856,cytoskeleton; GO:0005868,cytoplasmic dynein complex; GO:0005875,microtubule associated complex; GO:0006810,transport; GO:0006928,obsolete movement of cell or subcellular component; GO…	DYNLL; dynein light chain LC8-type; K10418;	XP_004228726.1 dynein light chain 1, cytoplasmic [Solanum lycopersicum]
Solyc01g005470.3	10.75	0.88	1.87	3.31	1.49	4.01	2.72	4.03	3.21	5.71	2.6	2.66	16.89	3.35	7.72	2.75	5.14	3.63	2.85	3.85	17.32	Solyc01g005470.3	GO:0005575,cellular_component; GO:0005622,intracellular anatomical structure; GO:0005623,obsolete cell; GO:0005737,cytoplasm; GO:0005773,vacuole; GO:0005886,plasma membrane; GO:0006950,response to stress; GO:0006979,response to oxidative stress; GO:0008150,biological_process; GO:0008285,negative regulation of cell population proliferation; GO:0016020,membrane; GO:0042127,regulation of cell popula…	--	XP_004228721.1 protein PLANT CADMIUM RESISTANCE 2 [Solanum lycopersicum]
Solyc01g005480.3	3.85	3.29	5.46	3.45	3.8	5.99	3.15	5.03	6.95	4.83	3.34	4.01	5.56	2.54	5	8.53	6.36	4.73	4.41	4.25	4.48	Solyc01g005480.3	--	--	XP_004228688.1 UPF0496 protein At3g19330 isoform X1 [Solanum lycopersicum]
Solyc01g005490.3	14.73	17.85	21.96	15.72	23.02	22.15	13.01	20.16	20.71	11.83	15.47	19.73	8.2	13.14	22.52	5.25	20.46	23.74	11.62	19.68	22	Solyc01g005490.3	GO:0003674,molecular_function; GO:0003824,catalytic activity; GO:0005575,cellular_component; GO:0005622,intracellular anatomical structure; GO:0005623,obsolete cell; GO:0005737,cytoplasm; GO:0005783,endoplasmic reticulum; GO:0008150,biological_process; GO:0008152,metabolic process; GO:0009850,auxin metabolic process; GO:0009987,cellular process; GO:0010178,IAA-amino acid conjugate hydrolase activ…	--	XP_004228647.1 IAA-amino acid hydrolase ILR1-like 3 [Solanum lycopersicum]
Solyc01g005500.3	2.18	0	0	0	0	0.07	0.21	0.07	0.12	72.54	0.4	0.75	13.89	0	1.25	14.4	19.17	0.06	0.62	0.09	0.37	Solyc01g005500.3	--	MAS; momilactone-A synthase [EC:1.1.1.295]; K13070;	XP_004228706.1 secoisolariciresinol dehydrogenase-like [Solanum lycopersicum]
Solyc01g005510.3	0.08	0.03	0	0.06	0.03	0.04	0.03	0.03	0	0.17	0.03	0.07	0.04	0	0.03	0.05	0	0.06	0.03	0	0.12	Solyc01g005510.3	--	E1.10.3.3; L-ascorbate oxidase [EC:1.10.3.3]; K00423;	XP_004228635.1 L-ascorbate oxidase homolog [Solanum lycopersicum]
Solyc01g005520.4	27.28	24.87	37.15	64.03	33.31	47.76	33.63	22.86	72.75	13.85	25.65	26.6	7.6	42.25	30.27	15.27	8.96	21.69	24.18	30.14	27.46	Solyc01g005520.4	GO:0005575,cellular_component; GO:0005622,intracellular anatomical structure; GO:0005623,obsolete cell; GO:0005737,cytoplasm; GO:0006091,generation of precursor metabolites and energy; GO:0006807,nitrogen compound metabolic process; GO:0006950,response to stress; GO:0008150,biological_process; GO:0008152,metabolic process; GO:0009314,response to radiation; GO:0009416,response to light stimulus; G…	--	XP_004228646.1 protein MET1, chloroplastic [Solanum lycopersicum]
Solyc01g005530.3	3.78	4.46	6.03	2.05	2.56	4.6	3.12	5.78	5.61	2.66	3.35	3.54	2.73	3.33	5	1.71	4.29	5.37	3.72	2.44	3.21	Solyc01g005530.3	--	--	XP_004228727.1 uncharacterized protein LOC101252018 isoform X1 [Solanum lycopersicum]
Solyc01g005540.4	8.13	6.27	13.28	14.49	9.19	14.36	10.62	8.38	15.17	8.22	6.35	6.77	7.05	7.13	11.72	10.06	7.26	8.07	8.9	8.07	10.87	Solyc01g005540.4	GO:0000003,reproduction; GO:0003006,developmental process involved in reproduction; GO:0005575,cellular_component; GO:0005622,intracellular anatomical structure; GO:0005623,obsolete cell; GO:0005737,cytoplasm; GO:0005739,mitochondrion; GO:0007275,multicellular organism development; GO:0008150,biological_process; GO:0009507,chloroplast; GO:0009536,plastid; GO:0009791,post-embryonic development; GO…	KARS, lysS; lysyl-tRNA synthetase, class II [EC:6.1.1.6]; K04567;	XP_004228608.1 lysine--tRNA ligase, chloroplastic/mitochondrial [Solanum lycopersicum]
Solyc01g005550.3	5.86	11.03	36.06	19.12	10.57	43.01	5.51	13.92	41.21	9.42	17.36	19.07	6.54	8.37	30.35	11.1	6.11	21.31	8.23	14.85	30.38	Solyc01g005550.3	--	--	XP_010316339.1 uncharacterized protein LOC101253614 [Solanum lycopersicum]
Solyc01g005560.3	571.09	402.38	121.51	327.19	308.74	135.84	414.54	346.06	109.54	248.81	193.7	260.63	360.03	397.94	96.58	309.53	358.75	255.68	422.61	379.35	240.48	Solyc01g005560.3	GO:0003674,molecular_function; GO:0003824,catalytic activity; GO:0004448,isocitrate dehydrogenase [NAD(P)+] activity; GO:0004450,isocitrate dehydrogenase (NADP+) activity; GO:0005488,binding; GO:0005507,copper ion binding; GO:0005575,cellular_component; GO:0005576,extracellular region; GO:0005622,intracellular anatomical structure; GO:0005623,obsolete cell; GO:0005737,cytoplasm; GO:0005829,cytoso…	IDH1, IDH2, icd; isocitrate dehydrogenase [EC:1.1.1.42]; K00031;	XP_004228607.1 isocitrate dehydrogenase [NADP]
Solyc01g005570.4	11.31	11.32	31.45	14.52	7.99	37.48	8.8	13	35.68	21.84	24.5	26.26	12.6	24.49	26.08	19.21	15.38	26.7	17.67	20.35	40.28	Solyc01g005570.4	--	--	NP_001352379.1 uncharacterized protein LOC113002611 [Solanum lycopersicum]
Solyc01g005580.2	57.43	42.69	33.16	44.31	47.35	32.43	49.44	41.38	35.85	37.22	35.37	41.84	30.51	53.46	36.76	34.91	37.41	39.59	35.65	47.45	47.08	Solyc01g005580.2	--	--	NP_001352378.1 uncharacterized protein LOC101267835 [Solanum lycopersicum]
Solyc01g005590.2	1.56	2.35	21.8	0.48	1.02	8.75	2.07	1.43	17.35	10.12	3.02	4.72	15.28	4.15	11.9	6.26	4.94	5.8	5.9	6.59	20.62	Solyc01g005590.2	--	--	XP_010316319.1 arabinogalactan protein 13 [Solanum lycopersicum]
Solyc01g005600.4	49.53	50.4	45.97	53.15	55.43	50.23	46.89	44.29	49.54	45.71	40.8	40.66	43.03	40.59	44.38	46.86	39.63	47.28	41.54	43.76	49.86	Solyc01g005600.4	GO:0003674,molecular_function; GO:0003756,protein disulfide isomerase activity; GO:0003824,catalytic activity; GO:0005575,cellular_component; GO:0005622,intracellular anatomical structure; GO:0005623,obsolete cell; GO:0005737,cytoplasm; GO:0005783,endoplasmic reticulum; GO:0006457,protein folding; GO:0006950,response to stress; GO:0008150,biological_process; GO:0009987,cellular process; GO:001250…	--	XP_004228686.1 5'-adenylylsulfate reductase-like 5 [Solanum lycopersicum]
Solyc01g005610.4	0.07	0.29	0.05	0.06	0.05	0.07	0.06	0.07	0.22	0.06	0.05	0.21	0.15	0.07	0.05	0	0.14	0.17	0.1	0.17	0.17	Solyc01g005610.4	GO:0005575,cellular_component; GO:0005622,intracellular anatomical structure; GO:0005623,obsolete cell; GO:0005737,cytoplasm; GO:0009507,chloroplast; GO:0009532,plastid stroma; GO:0009536,plastid; GO:0009570,chloroplast stroma; GO:0043226,organelle; GO:0043227,membrane-bounded organelle; GO:0043229,intracellular organelle; GO:0043231,intracellular membrane-bounded organelle; GO:0044422,obsolete o…	--	XP_010318022.2 GDSL esterase/lipase At1g09390-like [Solanum lycopersicum]
Solyc01g005620.3	150.75	119.6	195.49	130.49	150.78	196.06	145.34	148.76	170.92	131.19	166.99	175.76	103.78	203.63	168.09	138.65	163.82	175.12	142.28	145.4	205.01	Solyc01g005620.3	GO:0003674,molecular_function; GO:0005215,transporter activity; GO:0005310,dicarboxylic acid transmembrane transporter activity; GO:0005342,organic acid transmembrane transporter activity; GO:0005575,cellular_component; GO:0005618,cell wall; GO:0005622,intracellular anatomical structure; GO:0005623,obsolete cell; GO:0005737,cytoplasm; GO:0005739,mitochondrion; GO:0005740,mitochondrial envelope; G…	--	NP_001234756.2 oxoglutarate/malate translocator [Solanum lycopersicum]
Solyc01g005640.4	28.21	32.02	16.66	30.46	29.19	18.58	25.72	26.64	19.19	18.65	24.01	22.12	19.87	20.17	21.37	22.47	15.6	20.77	18.05	21.49	18.68	Solyc01g005640.4	--	--	XP_004228656.1 uncharacterized protein LOC101257399 [Solanum lycopersicum]
Solyc01g005660.3	0.36	0.5	0	0.58	0.13	0.25	0.39	0	0.27	0.16	1.25	0.43	0	0.09	0.07	0.06	0	1.86	0.26	0.21	0.71	Solyc01g005660.3	GO:0000003,reproduction; GO:0000902,cell morphogenesis; GO:0000904,cell morphogenesis involved in differentiation; GO:0000981,DNA-binding transcription factor activity, RNA polymerase II-specific; GO:0000988,obsolete transcription factor activity, protein binding; GO:0000989,obsolete transcription factor activity, transcription factor binding; GO:0001067,transcription regulatory region nucleic ac…	--	XP_004228932.1 transcription repressor MYB5-like [Solanum lycopersicum]
Solyc01g005670.3	8.11	8.03	12.85	8.72	9.71	14.71	7.19	9.11	13.34	9.52	7.3	6.82	7.31	5.3	12.44	6.8	8.32	8.99	5.37	7.75	13.22	Solyc01g005670.3	--	--	XP_004228700.1 BTB/POZ domain-containing protein At3g05675 [Solanum lycopersicum]
Solyc01g005680.4	0	0.07	0	0	0	0	0	0	0	0	0	0	0	0	0	0	0.29	0	0	0	0	Solyc01g005680.4	--	--	XP_004228702.1 cytokinin riboside 5'-monophosphate phosphoribohydrolase LOG8 [Solanum lycopersicum]
Solyc01g005690.3	14.4	14.84	70.05	19.61	21.16	61.62	12.92	33.52	56.69	29.47	32.12	28.43	26.76	19.11	38.31	34.36	41.57	30.88	26.96	26.18	33.47	Solyc01g005690.3	--	--	KAG5628451.1 hypothetical protein H5410_000168, partial [Solanum commersonii]
Solyc01g005700.3	5.92	7.33	9.88	6.6	6.6	9.36	5.73	7.35	9.71	6.97	5.83	5.92	7.41	3.09	7.99	6.93	6.68	5.34	4.58	5.53	6.35	Solyc01g005700.3	--	--	XP_019069121.1 uncharacterized protein LOC101246852 isoform X3 [Solanum lycopersicum]
Solyc01g005710.2	0	0	0	0.11	0	0	0	0.25	0.63	0.12	0	0.13	0.14	0	0.1	0.1	0.18	0.22	0	0.33	0	Solyc01g005710.2	--	--	TMW86746.1 hypothetical protein EJD97_020925, partial [Solanum chilense]
Solyc01g005720.3	0.11	0.12	0.64	0.09	0	0.32	0.1	0.31	0.98	0.16	0.33	0.25	0.27	0.15	0.37	0.08	0.28	0.24	0.24	0.05	0.72	Solyc01g005720.3	--	--	XP_004228442.1 receptor-like protein Cf-9 homolog isoform X1 [Solanum lycopersicum]
Solyc01g005730.3	81.59	14.55	24.53	9.3	21.76	30.72	46.55	161.49	45.4	74.35	172.63	107.42	114.72	150.15	41.3	126.11	99.52	103.75	197.57	137.28	100.39	Solyc01g005730.3	--	--	XP_025884867.1 receptor-like protein Cf-9 [Solanum lycopersicum]
Solyc01g005740.3	19.77	1.16	1.11	0	2.16	3.03	7.64	10.56	4.42	42.77	42.25	14.66	89.48	43.11	6.04	61.97	18.02	19.69	23.08	17.83	10.31	Solyc01g005740.3	--	--	KAH0728899.1 hypothetical protein KY289_000087 [Solanum tuberosum]
Solyc01g005750.1	0.59	0	0	0	0	0	0.26	0	0	2.08	0.44	0	5.49	0	0	6.96	0.2	0	0.21	0	0	Solyc01g005750.1	GO:0003674,molecular_function; GO:0003824,catalytic activity; GO:0005575,cellular_component; GO:0005622,intracellular anatomical structure; GO:0005623,obsolete cell; GO:0005737,cytoplasm; GO:0006082,organic acid metabolic process; GO:0006629,lipid metabolic process; GO:0006631,fatty acid metabolic process; GO:0006690,icosanoid metabolic process; GO:0008150,biological_process; GO:0008152,metabolic…	LOX2S; lipoxygenase [EC:1.13.11.12]; K00454;	AAT77551.1 LoxC-like, partial [Solanum pimpinellifolium]
Solyc01g005760.3	7.97	2.76	10.63	3.61	1.64	9.57	9.72	6.41	6.67	2.87	5.16	5.74	3.67	2.84	5.05	3.21	3.6	9.71	10.42	5.6	10.21	Solyc01g005760.3	--	--	XP_004228617.1 receptor-like protein Cf-9 [Solanum lycopersicum]
Solyc01g005770.3	0	0	0.19	0	0	0	0	0	0.75	0	0	0.24	0.25	0	0	0.53	0.16	0	0	0	0	Solyc01g005770.3	--	--	KAH0728899.1 hypothetical protein KY289_000087 [Solanum tuberosum]
Solyc01g005780.1	0.04	0.2	0.19	0	0.05	0.4	0	0.13	0.55	0.03	0.03	0	0.04	0	0.27	0.05	0.05	0.09	0.03	0.09	0	Solyc01g005780.1	--	--	XP_004228639.1 receptor-like protein Cf-9 homolog [Solanum lycopersicum]
Solyc01g005783.1	0.66	1.33	0.26	0.81	0.25	0.31	0.88	0.61	1.52	0.58	1.71	0	0.68	2.02	0.51	1.42	0.66	0.53	0.24	0.8	1.58	Solyc01g005783.1	--	--	--
Solyc01g005787.1	2.96	2.81	3.32	3.07	3.84	5.54	1.43	2.47	2.89	2.13	2.59	2.87	2.22	2.46	4.93	3.27	2.52	2.17	1.75	1.95	3.64	Solyc01g005787.1	--	--	KAH0708095.1 hypothetical protein KY284_009522 [Solanum tuberosum]
Solyc01g005790.1	1.79	2.74	2.45	4.63	2.38	2.97	1.96	2.14	2.94	2.79	2.12	2.9	3.27	1.7	3.65	3.04	2.08	2.12	2.03	1.66	1.91	Solyc01g005790.1	GO:0003674,molecular_function; GO:0003676,nucleic acid binding; GO:0003723,RNA binding; GO:0003824,catalytic activity; GO:0004518,nuclease activity; GO:0004519,endonuclease activity; GO:0005488,binding; GO:0005575,cellular_component; GO:0005622,intracellular anatomical structure; GO:0005623,obsolete cell; GO:0006139,nucleobase-containing compound metabolic process; GO:0006725,cellular aromatic co…	--	XP_004228660.1 putative pentatricopeptide repeat-containing protein At1g10330 [Solanum lycopersicum]
Solyc01g005800.3	6.06	0.36	4.59	0.52	0.59	14.04	7.35	3.71	16.61	7.48	7.05	5.19	12.7	5.02	11.63	7.27	4.35	23.19	37.62	2.08	19.39	Solyc01g005800.3	--	--	XP_004228615.1 IQ domain-containing protein IQM2 [Solanum lycopersicum]
Solyc01g005810.3	29.36	22.87	27.09	30.63	31.1	26.71	27.54	24.77	27.5	40.44	23.42	33.06	49.17	21.02	34.79	42.81	35.63	23.22	17.84	24.24	27.52	Solyc01g005810.3	--	cysK; cysteine synthase [EC:2.5.1.47]; K01738;	XP_010316249.1 protein MAK16 homolog B [Solanum lycopersicum]
Solyc01g005820.4	116.64	116.61	178.21	133.38	147.13	161.69	114.11	113	145.75	163.32	125.63	159.06	161.88	100.31	167.51	147.57	180.08	141.6	93.49	99	189.17	Solyc01g005820.4	GO:0000245,spliceosomal complex assembly; GO:0000375,RNA splicing, via transesterification reactions; GO:0000377,RNA splicing, via transesterification reactions with bulged adenosine as nucleophile; GO:0000398,mRNA splicing, via spliceosome; GO:0003674,molecular_function; GO:0003676,nucleic acid binding; GO:0003723,RNA binding; GO:0003729,mRNA binding; GO:0005488,binding; GO:0005515,protein bindi…	FUSIP1; FUS-interacting serine-arginine-rich protein 1; K12900;	XP_004228663.1 serine/arginine-rich SC35-like splicing factor SCL33 [Solanum lycopersicum]
Solyc01g005830.4	0.55	1.37	14.38	2.28	1.42	10.94	0.81	3.8	15.9	1.55	4.32	4.37	0.44	1.3	10.88	0.17	5.29	3.97	1.01	1.84	8.92	Solyc01g005830.4	GO:0001871,obsolete pattern binding; GO:0003674,molecular_function; GO:0003824,catalytic activity; GO:0004553,hydrolase activity, hydrolyzing O-glycosyl compounds; GO:0005488,binding; GO:0005575,cellular_component; GO:0005623,obsolete cell; GO:0005886,plasma membrane; GO:0016020,membrane; GO:0016787,hydrolase activity; GO:0016798,hydrolase activity, acting on glycosyl bonds; GO:0030246,carbohydra…	GN4; glucan endo-1,3-beta-glucosidase 4 [EC:3.2.1.39]; K19892; UBE2E; ubiquitin-conjugating enzyme E2 E [EC:2.3.2.23]; K20217;	XP_010316236.1 glucan endo-1,3-beta-glucosidase 4 [Solanum lycopersicum]
Solyc01g005840.3	19.69	29.24	20.46	28.46	27.89	22.65	27.87	23.25	26.01	24.69	33.57	28.77	13.73	34.3	26.23	19.7	19.17	28.19	23.31	34.01	23.69	Solyc01g005840.3	GO:0003674,molecular_function; GO:0003824,catalytic activity; GO:0004842,ubiquitin-protein transferase activity; GO:0005575,cellular_component; GO:0005622,intracellular anatomical structure; GO:0005623,obsolete cell; GO:0005634,nucleus; GO:0006807,nitrogen compound metabolic process; GO:0008150,biological_process; GO:0008152,metabolic process; GO:0009987,cellular process; GO:0010099,regulation of…	UBE2E; ubiquitin-conjugating enzyme E2 E [EC:2.3.2.23]; K20217;	NP_001333496.1 ubiquitin-conjugating enzyme E2 -like protein [Solanum lycopersicum]
Solyc01g005850.2	0.09	0.45	0.64	0.83	0.35	0.43	0.41	0.51	2.14	0.16	0.34	0.54	0.19	0.09	0.78	0.4	0.25	0.15	0	0	0	Solyc01g005850.2	--	RPB1, POLR2A; DNA-directed RNA polymerase II subunit RPB1 [EC:2.7.7.6]; K03006;	XP_015062050.1 extensin-2-like isoform X3 [Solanum pennellii]
Solyc01g005860.2	0.24	0.2	0.38	0.2	0.37	0.46	0.65	0.22	1.12	0.43	0.54	0.24	0	0	0	0	0	0.2	0	0.29	0.39	Solyc01g005860.2	--	--	--
Solyc01g005870.3	0	0	0	0	0	0.03	0.03	0	0.11	0.03	0.03	0.07	0.07	0	0.03	0	0.02	0	0	0	0.06	Solyc01g005870.3	--	--	AMN14932.1 Cf-like protein [Solanum lycopersicum]
Solyc01g005880.1	0	0	0	0.06	0	0	0	0	0	0	0	0	0	0	0	0	0	0	0	0	0	Solyc01g005880.1	--	RPB1, POLR2A; DNA-directed RNA polymerase II subunit RPB1 [EC:2.7.7.6]; K03006;	XP_019069154.1 extensin-1-like [Solanum lycopersicum]
Solyc01g005900.2	4.51	2.37	1.21	1.6	1.84	1.28	1.39	1.44	0.9	3.2	2.46	2	3.34	2.39	2.47	4.21	3.14	1.89	3.11	0.95	1.72	Solyc01g005900.2	--	--	XP_004228929.1 fatty alcohol:caffeoyl-CoA acyltransferase-like [Solanum lycopersicum]
Solyc01g005910.3	16.24	15.55	10.64	15.6	15.64	11.64	14.66	15.19	12.01	16.86	12.32	11.11	14.23	16.57	14.43	14.3	14.52	15.17	15.09	13.33	15.3	Solyc01g005910.3	--	--	XP_004228677.1 uncharacterized protein LOC101262945 isoform X1 [Solanum lycopersicum]
Solyc01g005920.3	1.87	0.85	1.55	0.51	0.54	0.99	0.76	0.75	0.81	2.74	1.06	1.44	1.09	0.49	3.08	2.5	2.37	1.78	1.94	0.81	3.05	Solyc01g005920.3	GO:0003674,molecular_function; GO:0005215,transporter activity; GO:0005488,binding; GO:0005515,protein binding; GO:0005575,cellular_component; GO:0005623,obsolete cell; GO:0005886,plasma membrane; GO:0005887,integral component of plasma membrane; GO:0006810,transport; GO:0008150,biological_process; GO:0015203,polyamine transmembrane transporter activity; GO:0015291,secondary active transmembrane …	--	XP_004228697.1 probable polyamine transporter At3g13620 [Solanum lycopersicum]
Solyc01g005930.3	25.31	25.5	18.59	23.32	35.87	26.49	21.06	26.3	32.05	28.4	24.35	25.96	17.53	23.37	22.76	23.6	17.99	25.34	20.11	23.64	23.68	Solyc01g005930.3	--	--	XP_004228681.1 uncharacterized protein LOC101264048 isoform X2 [Solanum lycopersicum]
Solyc01g005940.4	0.07	0.06	0	0	0	0	0	0	0	0	0	0.07	0	0	0	0	0	0	0	0	0	Solyc01g005940.4	GO:0005575,cellular_component; GO:0005622,intracellular anatomical structure; GO:0005623,obsolete cell; GO:0005737,cytoplasm; GO:0009507,chloroplast; GO:0009536,plastid; GO:0043226,organelle; GO:0043227,membrane-bounded organelle; GO:0043229,intracellular organelle; GO:0043231,intracellular membrane-bounded organelle; GO:0044424,obsolete intracellular part; GO:0044444,obsolete cytoplasmic part; G…	crtB; 15-cis-phytoene synthase [EC:2.5.1.32]; K02291;	TMW90584.1 hypothetical protein EJD97_015502 [Solanum chilense]
Solyc01g005950.4	17.53	18.27	34.94	19	22	31.85	17.8	31.13	36.66	29.36	32.74	30.54	20.54	27.7	29.75	24.91	28.73	36.29	31.16	35.59	28.94	Solyc01g005950.4	--	PPP2C; serine/threonine-protein phosphatase 2A catalytic subunit [EC:3.1.3.16]; K04382;	NP_001334782.1 serine/threonine-protein phosphatase PP2A catalytic subunit [Solanum lycopersicum]
Solyc01g005960.3	29.09	29.48	36.37	25.98	29.89	38.19	28.94	33.38	31.5	32.51	28.32	27.05	33.87	25.28	31.44	32.33	28.5	28.31	29.68	30.37	31.28	Solyc01g005960.3	GO:0003674,molecular_function; GO:0003676,nucleic acid binding; GO:0003723,RNA binding; GO:0003724,RNA helicase activity; GO:0003729,mRNA binding; GO:0003824,catalytic activity; GO:0004386,helicase activity; GO:0005488,binding; GO:0005575,cellular_component; GO:0005622,intracellular anatomical structure; GO:0005623,obsolete cell; GO:0005634,nucleus; GO:0005730,nucleolus; GO:0005737,cytoplasm; GO:…	DDX3X, bel; ATP-dependent RNA helicase DDX3X [EC:3.6.4.13]; K11594;	NP_001304862.1 DEAD-box ATP-dependent RNA helicase 37 [Solanum lycopersicum]
Solyc01g005970.3	4.6	5.8	6.15	3.36	3.64	6.13	4.8	4.69	5.8	5.44	4.39	5.29	5.21	3.45	5.5	3.29	5.66	6.22	4.4	3.86	6.78	Solyc01g005970.3	GO:0000151,ubiquitin ligase complex; GO:0005575,cellular_component; GO:0005622,intracellular anatomical structure; GO:0005623,obsolete cell; GO:0031461,cullin-RING ubiquitin ligase complex; GO:0031463,Cul3-RING ubiquitin ligase complex; GO:0032991,protein-containing complex; GO:0044424,obsolete intracellular part; GO:0044464,obsolete cell part; GO:1902494,catalytic complex; GO:1990234,transferase…	--	XP_004228650.1 F-box/kelch-repeat protein At1g55270 [Solanum lycopersicum]
Solyc01g005980.4	2.55	5.96	12.83	2.95	4.7	17.63	1.89	7.47	16.69	10.65	5.47	7.18	8.83	2.84	17.15	3.65	14.68	6.09	1.54	3.28	9.63	Solyc01g005980.4	--	--	XP_004228712.1 uncharacterized protein LOC101247847 [Solanum lycopersicum]
Solyc01g005985.1	0.65	0.37	11.2	1.73	0.07	6.83	1.31	0.08	8.52	0.16	3.55	1.61	0	2.25	5.08	0.07	0	8.41	1.13	0.22	7.58	Solyc01g005985.1	--	--	XP_004228722.1 protein YLS3 [Solanum lycopersicum]
Solyc01g006000.3	6.8	9.72	11.54	9.36	11.79	12.69	9.36	11.13	8.72	12.67	8.16	8.45	10.69	5.28	12.14	11.27	12.47	8.69	7.59	6.55	7.11	Solyc01g006000.3	GO:0000030,mannosyltransferase activity; GO:0003674,molecular_function; GO:0003824,catalytic activity; GO:0005575,cellular_component; GO:0005622,intracellular anatomical structure; GO:0005623,obsolete cell; GO:0005737,cytoplasm; GO:0005783,endoplasmic reticulum; GO:0005789,endoplasmic reticulum membrane; GO:0006497,protein lipidation; GO:0006505,GPI anchor metabolic process; GO:0006506,GPI anchor…	PIGV; GPI mannosyltransferase 2 [EC:2.4.1.-]; K07542;	XP_004228645.1 GPI mannosyltransferase 2 [Solanum lycopersicum]
Solyc01g006010.3	7.16	12.9	12.67	14.51	12.64	12.3	15.39	11.39	11.58	10.65	8.26	8.61	10.46	3.84	9.85	11.66	8.19	8.83	7.6	7.69	6.6	Solyc01g006010.3	--	--	XP_004228602.1 splicing factor 1 [Solanum lycopersicum]
Solyc01g006020.4	11.4	14	50.08	23.82	12.32	65.62	14.44	24.87	65.41	14.14	43.06	45.57	6.28	33.55	43.35	13.83	8.46	35.03	24.36	24.01	60.28	Solyc01g006020.4	--	--	XP_004228682.1 uncharacterized protein LOC101264357 [Solanum lycopersicum]
Solyc01g006040.3	10.35	13.98	9.7	13.14	13.43	10.11	13.53	14.86	9.72	12.94	11.71	13.94	12.1	8.62	10.29	13.72	9.35	11.59	11.23	11.66	8.09	Solyc01g006040.3	GO:0000003,reproduction; GO:0002376,immune system process; GO:0003006,developmental process involved in reproduction; GO:0003674,molecular_function; GO:0005488,binding; GO:0005515,protein binding; GO:0005575,cellular_component; GO:0005622,intracellular anatomical structure; GO:0005623,obsolete cell; GO:0005634,nucleus; GO:0006325,chromatin organization; GO:0006513,protein monoubiquitination; GO:0…	--	XP_004228596.1 E3 ubiquitin-protein ligase BRE1-like 2 [Solanum lycopersicum]
Solyc01g006050.2	0	0.05	0	0	0	0	0	0	0	1.46	0	0.11	0.49	0	0.09	0.8	1.07	0.1	0.09	0	0	Solyc01g006050.2	--	--	XP_004228713.1 transmembrane protein 45A [Solanum lycopersicum]
Solyc01g006055.1	0	0.1	0.1	0	0	0.12	0	0	0.19	0	0	0	0	0	0	0	0	0	0	0	0	Solyc01g006055.1	--	--	XP_004228729.1 dirigent protein 19 [Solanum lycopersicum]
Solyc01g006080.2	0	0	0	0	0	0	0	0	0	0	0	0	0	0	0	0	0.07	0	0	0	0	Solyc01g006080.2	--	--	KAG5628496.1 hypothetical protein H5410_000213 [Solanum commersonii]
Solyc01g006090.3	1.04	1.35	5	3.06	2.82	4.78	2.19	1.39	4.91	5.91	0.53	1.78	9.57	0.16	1.95	6.85	5.76	1.42	0.75	1.16	2.67	Solyc01g006090.3	GO:0003674,molecular_function; GO:0003676,nucleic acid binding; GO:0003723,RNA binding; GO:0003824,catalytic activity; GO:0003924,GTPase activity; GO:0005488,binding; GO:0005575,cellular_component; GO:0005622,intracellular anatomical structure; GO:0005623,obsolete cell; GO:0005634,nucleus; GO:0005730,nucleolus; GO:0006139,nucleobase-containing compound metabolic process; GO:0006364,rRNA processin…	--	XP_004228685.1 probable rRNA-processing protein EBP2 homolog [Solanum lycopersicum]
Solyc01g006100.4	0.06	0	2.22	0	0.17	2.3	0.03	0.98	2.68	0.34	0.45	1.47	0.3	0	3.93	0.05	2.18	0.62	0.16	0.23	2.19	Solyc01g006100.4	GO:0000003,reproduction; GO:0000278,mitotic cell cycle; GO:0000281,mitotic cytokinesis; GO:0000910,cytokinesis; GO:0003006,developmental process involved in reproduction; GO:0003674,molecular_function; GO:0003824,catalytic activity; GO:0003886,DNA (cytosine-5-)-methyltransferase activity; GO:0006139,nucleobase-containing compound metabolic process; GO:0006259,DNA metabolic process; GO:0006304,DNA…	DNMT1, dcm; DNA (cytosine-5)-methyltransferase 1 [EC:2.1.1.37]; K00558;	XP_004228597.2 DNA (cytosine-5)-methyltransferase 1 isoform X2 [Solanum lycopersicum]
Solyc01g006110.3	72.7	65.89	54.93	66.56	67.25	50.78	61.2	69.48	47.46	40.38	32.98	40.66	49.48	38.06	34.25	57	43.2	47.22	48.04	48.15	55.36	Solyc01g006110.3	GO:0001101,response to acid chemical; GO:0001558,regulation of cell growth; GO:0003674,molecular_function; GO:0005488,binding; GO:0005515,protein binding; GO:0005575,cellular_component; GO:0005622,intracellular anatomical structure; GO:0005623,obsolete cell; GO:0005737,cytoplasm; GO:0005829,cytosol; GO:0006808,regulation of nitrogen utilization; GO:0006950,response to stress; GO:0007154,cell comm…	IGBP1, TAP42; immunoglobulin-binding protein 1; K17606;	XP_010316147.1 PP2A regulatory subunit TAP46 [Solanum lycopersicum]
Solyc01g006120.4	72.39	75.09	80.41	62.76	75.9	71.78	68.73	78.15	57.26	73.94	62.96	58.94	76.22	54.37	63.9	74.06	63.93	61.05	63.14	56.08	55.41	Solyc01g006120.4	--	CSNK1, CKI; casein kinase 1 [EC:2.7.11.1]; K02218;	XP_004228598.1 casein kinase 1-like protein HD16 [Solanum lycopersicum]
Solyc01g006130.4	23.28	21	23.92	43.74	31.75	30.56	30.94	24.72	36.96	15.15	20.08	19.35	11.47	31.24	32.79	11.48	9.41	19.98	19.43	21.73	26.13	Solyc01g006130.4	GO:0003674,molecular_function; GO:0003824,catalytic activity; GO:0005575,cellular_component; GO:0005622,intracellular anatomical structure; GO:0005623,obsolete cell; GO:0005737,cytoplasm; GO:0006091,generation of precursor metabolites and energy; GO:0006996,organelle organization; GO:0007275,multicellular organism development; GO:0008150,biological_process; GO:0008152,metabolic process; GO:000950…	--	TMX03563.1 hypothetical protein EJD97_015753 [Solanum chilense]
Solyc01g006140.4	0.04	0.06	0.75	0.03	0.17	0.98	0.07	0.18	0.42	0.34	0.09	0.19	0.24	0	0.65	0.11	0.8	0.34	0.14	0.14	0.65	Solyc01g006140.4	GO:0000075,cell cycle checkpoint signaling; GO:0000076,DNA replication checkpoint signaling; GO:0003674,molecular_function; GO:0003824,catalytic activity; GO:0004672,protein kinase activity; GO:0004674,protein serine/threonine kinase activity; GO:0004693,cyclin-dependent protein serine/threonine kinase activity; GO:0005488,binding; GO:0005515,protein binding; GO:0005575,cellular_component; GO:000…	--	XP_010316139.2 CDT1-like protein a, chloroplastic [Solanum lycopersicum]
Solyc01g006150.3	10.43	10.76	10.6	7.15	5.71	10.67	9.29	6.32	15.42	22.14	7.34	9.69	39.14	15.29	12.08	36.53	18.01	8.81	16.52	8.09	11.14	Solyc01g006150.3	--	--	XP_004228644.1 metal tolerance protein 4-like [Solanum lycopersicum]
Solyc01g006160.3	359.85	265.78	357.09	284.02	325.83	370.16	316.83	300.46	292.17	408.51	290.9	430.35	423.26	339.52	410.84	317.4	527.61	416.95	253.05	277.32	509.17	Solyc01g006160.3	GO:0001932,regulation of protein phosphorylation; GO:0001934,positive regulation of protein phosphorylation; GO:0002181,cytoplasmic translation; GO:0003674,molecular_function; GO:0003735,structural constituent of ribosome; GO:0005198,structural molecule activity; GO:0005488,binding; GO:0005575,cellular_component; GO:0005622,intracellular anatomical structure; GO:0005623,obsolete cell; GO:0005634,…	RP-LP1, RPLP1; large subunit ribosomal protein LP1; K02942;	XP_010316100.1 60S acidic ribosomal protein P1 [Solanum lycopersicum]
Solyc01g006170.4	15.44	11.15	28.42	18.77	16.71	26.08	16.56	15.36	21.07	32.68	6.29	9.31	61.4	5.72	14.66	43.45	40.55	10	4.79	7.86	20.75	Solyc01g006170.4	GO:0003674,molecular_function; GO:0003676,nucleic acid binding; GO:0003723,RNA binding; GO:0003824,catalytic activity; GO:0003924,GTPase activity; GO:0005488,binding; GO:0005575,cellular_component; GO:0005622,intracellular anatomical structure; GO:0005623,obsolete cell; GO:0005634,nucleus; GO:0005730,nucleolus; GO:0006139,nucleobase-containing compound metabolic process; GO:0006364,rRNA processin…	--	XP_004228683.1 probable rRNA-processing protein EBP2 homolog [Solanum lycopersicum]
Solyc01g006180.4	5.16	7.16	9.41	7.43	5.36	8.5	8.36	7.09	8.38	6.38	2.76	4.55	10.35	2.38	6.4	7.85	7.07	5.39	3.35	3.28	6.18	Solyc01g006180.4	GO:0003674,molecular_function; GO:0003824,catalytic activity; GO:0003924,GTPase activity; GO:0006275,regulation of DNA replication; GO:0008150,biological_process; GO:0008156,negative regulation of DNA replication; GO:0009889,regulation of biosynthetic process; GO:0009890,negative regulation of biosynthetic process; GO:0009892,negative regulation of metabolic process; GO:0010556,regulation of macr…	--	XP_004228652.1 GTP-binding protein BRASSINAZOLE INSENSITIVE PALE GREEN 2, chloroplastic [Solanum lycopersicum]
Solyc01g006190.3	76.48	58.07	29.5	46.52	58.92	32.62	51.17	46.91	32.35	47.36	28.92	35.15	46.37	37.08	41.53	41.12	39.34	36.12	42.06	33.38	39.98	Solyc01g006190.3	GO:0003674,molecular_function; GO:0003824,catalytic activity; GO:0004842,ubiquitin-protein transferase activity; GO:0005488,binding; GO:0005515,protein binding; GO:0005575,cellular_component; GO:0005622,intracellular anatomical structure; GO:0005623,obsolete cell; GO:0005634,nucleus; GO:0005737,cytoplasm; GO:0006807,nitrogen compound metabolic process; GO:0008150,biological_process; GO:0008152,me…	SIAH1; E3 ubiquitin-protein ligase SIAH1 [EC:2.3.2.27]; K04506;	XP_004228679.1 E3 ubiquitin-protein ligase SINAT2 [Solanum lycopersicum]
Solyc01g006200.3	8.1	5.92	4.31	5.16	5.32	4.46	4.28	3.25	2.83	4.32	3.17	2.84	3.31	3.67	4.68	3.17	4.05	3.95	2.16	4.61	6.46	Solyc01g006200.3	--	--	--
Solyc01g006210.4	0.74	0.7	2.89	1.31	0.75	3.45	1.6	1.9	2.98	2.18	1.04	1.23	2.35	0.68	3.89	0.77	4.16	2.32	0.63	1.38	2.93	Solyc01g006210.4	--	--	XP_004228657.1 non-structural maintenance of chromosomes element 1 homolog [Solanum lycopersicum]
Solyc01g006220.3	1.85	2.28	4.37	1.99	1.06	3.29	1.99	2.33	3.15	3.48	3.57	4.07	3.07	2.48	4.8	3.07	3.49	3.18	2.92	2.89	3.5	Solyc01g006220.3	GO:0003674,molecular_function; GO:0003824,catalytic activity; GO:0005575,cellular_component; GO:0005622,intracellular anatomical structure; GO:0005623,obsolete cell; GO:0005737,cytoplasm; GO:0005783,endoplasmic reticulum; GO:0005911,cell-cell junction; GO:0006479,protein methylation; GO:0006807,nitrogen compound metabolic process; GO:0008150,biological_process; GO:0008152,metabolic process; GO:00…	SETD2; [histone H3]-dimethyl-L-lysine36 N-methyltransferase [EC:2.1.1.358]; K11423;	XP_004228631.1 histone-lysine N-methyltransferase ASHH3 [Solanum lycopersicum]
Solyc01g006230.3	58.96	59.12	27.59	48.14	61.22	33.97	60.03	60.79	30.98	45.17	48.62	47.84	41.16	46.19	35.83	46.92	31.09	44.41	48.29	52.28	34.19	Solyc01g006230.3	GO:0000045,autophagosome assembly; GO:0000422,autophagy of mitochondrion; GO:0003674,molecular_function; GO:0003824,catalytic activity; GO:0004175,endopeptidase activity; GO:0004197,cysteine-type endopeptidase activity; GO:0005575,cellular_component; GO:0005622,intracellular anatomical structure; GO:0005623,obsolete cell; GO:0005737,cytoplasm; GO:0005829,cytosol; GO:0006497,protein lipidation; GO…	ATG4; cysteine protease ATG4 [EC:3.4.22.-]; K08342;	XP_010316044.1 cysteine protease ATG4 isoform X1 [Solanum lycopersicum]
Solyc01g006240.3	0	0.2	0.75	0	0	0.11	0.11	0.11	0.56	0	0	0	0	0	0.28	0	0.08	0.2	0	0	0.1	Solyc01g006240.3	--	--	XP_004228728.1 inactive protein RESTRICTED TEV MOVEMENT 1-like [Solanum lycopersicum]
Solyc01g006250.2	2.97	3.15	7.69	5.7	4.86	5.26	4.04	6.42	12.38	5.79	5.72	11	4.05	5.28	4.86	5.08	3.61	6.32	2.75	5.51	6.67	Solyc01g006250.2	--	--	TMX03574.1 hypothetical protein EJD97_015764 [Solanum chilense]
Solyc01g006260.4	7.19	5.13	10.02	7.31	9.84	9.83	8.25	6.49	10.88	7.38	5.23	6.41	6.33	5.03	8.38	6.5	11.19	5.61	4	7.14	9.02	Solyc01g006260.4	GO:0005575,cellular_component; GO:0005622,intracellular anatomical structure; GO:0005623,obsolete cell; GO:0005737,cytoplasm; GO:0005773,vacuole; GO:0006807,nitrogen compound metabolic process; GO:0008150,biological_process; GO:0008152,metabolic process; GO:0009249,protein lipoylation; GO:0009987,cellular process; GO:0010467,gene expression; GO:0018065,obsolete protein-cofactor linkage; GO:001819…	POP5; ribonuclease P/MRP protein subunit POP5 [EC:3.1.26.5]; K03537;	XP_004228720.1 probable ribonuclease P/MRP protein subunit POP5 [Solanum lycopersicum]
Solyc01g006280.3	78.27	76.65	77.02	63.41	70.12	73.12	80.68	65.13	68.55	29.81	64.8	74.45	24.81	95.89	66.86	34.63	54.33	81.12	89.56	76.13	63.89	Solyc01g006280.3	GO:0003674,molecular_function; GO:0003824,catalytic activity; GO:0004329,formate-tetrahydrofolate ligase activity; GO:0004477,methenyltetrahydrofolate cyclohydrolase activity; GO:0004488,methylenetetrahydrofolate dehydrogenase (NADP+) activity; GO:0005488,binding; GO:0005507,copper ion binding; GO:0005575,cellular_component; GO:0005576,extracellular region; GO:0005622,intracellular anatomical str…	fhs; formate--tetrahydrofolate ligase [EC:6.3.4.3]; K01938;	XP_004228600.1 formate--tetrahydrofolate ligase [Solanum lycopersicum]
Solyc01g006290.4	0.2	0.05	0	0.43	0.59	0.06	0.17	13.37	0.1	0.46	0.24	4.12	3.58	0.2	0	6.68	10.74	2.26	2.26	3.24	0	Solyc01g006290.4	--	E1.11.1.7; peroxidase [EC:1.11.1.7]; K00430;	XP_004228671.1 lignin-forming anionic peroxidase [Solanum lycopersicum]
Solyc01g006300.3	0	0	0.05	0	0.05	0.49	0	0	0	22.71	0	0.13	20.88	0	0.05	22.83	5.12	0	0.05	0	0.21	Solyc01g006300.3	--	E1.11.1.7; peroxidase [EC:1.11.1.7]; K00430;	NP_001234132.2 peroxidase precursor [Solanum lycopersicum]
Solyc01g006320.4	3.09	0.17	2.31	0.34	0.08	0.29	0.91	0.19	1.9	0.09	0	0.4	0.11	0	0.47	0	0.55	0.08	0.45	0	0.25	Solyc01g006320.4	--	--	XP_004228724.1 protein NDR1-like [Solanum lycopersicum]
Solyc01g006330.4	0.06	0.05	0.18	0.28	0.09	0.33	0.1	0.05	0.63	0.1	0	0.06	0	0.24	0.8	0.04	0.08	0.19	0.13	0.35	0.74	Solyc01g006330.4	GO:0005575,cellular_component; GO:0005622,intracellular anatomical structure; GO:0005623,obsolete cell; GO:0005737,cytoplasm; GO:0009507,chloroplast; GO:0009526,plastid envelope; GO:0009534,chloroplast thylakoid; GO:0009535,chloroplast thylakoid membrane; GO:0009536,plastid; GO:0009579,thylakoid; GO:0009941,chloroplast envelope; GO:0016020,membrane; GO:0031967,organelle envelope; GO:0031975,envel…	--	XP_010316007.1 probable plastid-lipid-associated protein 12, chloroplastic [Solanum lycopersicum]
Solyc01g006340.3	12.92	14.9	12.46	12.63	16.13	13.1	14.67	15.62	12.12	12.82	11.69	10.64	13.54	8.86	14.58	12.84	8.95	13.34	11.34	14.9	10.41	Solyc01g006340.3	GO:0003674,molecular_function; GO:0003724,RNA helicase activity; GO:0003824,catalytic activity; GO:0004386,helicase activity; GO:0005575,cellular_component; GO:0005622,intracellular anatomical structure; GO:0005623,obsolete cell; GO:0005634,nucleus; GO:0005730,nucleolus; GO:0005737,cytoplasm; GO:0006139,nucleobase-containing compound metabolic process; GO:0006725,cellular aromatic compound metabo…	DDX59; ATP-dependent RNA helicase DDX59 [EC:3.6.4.13]; K19466;	XP_004228633.1 DEAD-box ATP-dependent RNA helicase 41 isoform X1 [Solanum lycopersicum]
Solyc01g006350.4	24.97	35.01	37.34	28.13	32.56	34.95	30.42	30.94	36.1	47.45	46.63	44.19	49.49	20.93	54.69	52.03	47.48	44.47	34.27	32.01	31.14	Solyc01g006350.4	GO:0000003,reproduction; GO:0000278,mitotic cell cycle; GO:0000280,nuclear division; GO:0001558,regulation of cell growth; GO:0003006,developmental process involved in reproduction; GO:0005575,cellular_component; GO:0005622,intracellular anatomical structure; GO:0005623,obsolete cell; GO:0005737,cytoplasm; GO:0005794,Golgi apparatus; GO:0005886,plasma membrane; GO:0006996,organelle organization; …	--	XP_010315995.1 callose synthase 9 [Solanum lycopersicum]
Solyc01g006360.4	4.29	20.18	17.56	18.92	16.11	20.12	17.38	17.66	18.45	23.28	29.76	25.18	27.15	1.94	31.87	28.91	30.26	23.63	14.89	12.48	3.69	Solyc01g006360.4	GO:0000003,reproduction; GO:0000278,mitotic cell cycle; GO:0000280,nuclear division; GO:0001558,regulation of cell growth; GO:0003006,developmental process involved in reproduction; GO:0005575,cellular_component; GO:0005622,intracellular anatomical structure; GO:0005623,obsolete cell; GO:0005737,cytoplasm; GO:0005794,Golgi apparatus; GO:0005886,plasma membrane; GO:0006996,organelle organization; …	--	XP_010315995.1 callose synthase 9 [Solanum lycopersicum]
Solyc01g006370.3	7.43	16.84	43.21	6.54	15.98	32.97	8.59	11.89	31.63	13.65	10.12	11.7	5.64	5.77	20.76	9.82	24.49	11.98	9.72	7.29	12.48	Solyc01g006370.3	GO:0005575,cellular_component; GO:0005623,obsolete cell; GO:0005886,plasma membrane; GO:0016020,membrane; GO:0044464,obsolete cell part; GO:0071944,cell periphery;	E2.4.1.34; 1,3-beta-glucan synthase [EC:2.4.1.34]; K00706;	XP_004228593.1 callose synthase 3-like [Solanum lycopersicum]
Solyc01g006380.2	1.05	2.45	0.41	1.16	0.95	3.29	2.42	0.82	5.41	0.37	2.29	2.8	0.27	4.59	7.3	0.08	1.26	10.74	1.63	1.65	8.45	Solyc01g006380.2	--	--	XP_010315977.1 putative E3 ubiquitin-protein ligase LIN-2 [Solanum lycopersicum]
Solyc01g006400.4	0	0	0.21	0	0.07	0.58	0.08	0	0	0.23	0	0.52	1.28	0	2.17	0	4.1	0	0.06	0.21	0.92	Solyc01g006400.4	--	--	NP_001265976.1 Hop-interacting protein THI101 precursor [Solanum lycopersicum]
Solyc01g006430.3	126.08	82.67	265.8	99.58	45.27	256.43	133.73	84.25	393.94	406.54	244.92	282.58	313.54	179.82	506.86	239.82	381.29	317.46	201.87	133.14	500.98	Solyc01g006430.3	GO:0003674,molecular_function; GO:0003824,catalytic activity; GO:0004497,monooxygenase activity; GO:0005575,cellular_component; GO:0005622,intracellular anatomical structure; GO:0005623,obsolete cell; GO:0005737,cytoplasm; GO:0005783,endoplasmic reticulum; GO:0005789,endoplasmic reticulum membrane; GO:0008150,biological_process; GO:0008152,metabolic process; GO:0012505,endomembrane system; GO:001…	FAD2; omega-6 fatty acid desaturase / acyl-lipid omega-6 desaturase (Delta-12 desaturase) [EC:1.14.19.6 1.14.19.22]; K10256; FAH12; phosphatidylcholine 12-monooxygenase [EC:1.14.18.4]; K21704; FADX; Delta12 acyl-lipid conjugase (11E,13E-forming) / acyl-lipid (9+3)-(E)-desaturase [EC:1.14.19.33 1.14.19.34]; K21736;	XP_004228665.1 delta(12)-fatty-acid desaturase FAD2 [Solanum lycopersicum]
Solyc01g006440.2	0	0	0	0	0	0	0	0	0	0.08	0	0	0	0	0	0	0	0	0	0	0	Solyc01g006440.2	--	--	XP_019069243.1 protein NRT1/ PTR FAMILY 7.1 [Solanum lycopersicum]
Solyc01g006450.4	40.24	31.95	53.32	31.52	34	45.84	34.59	30.21	40.09	24.73	29.14	33.72	32.17	43.99	33.83	39.12	23.81	30.6	35.24	29.02	32.34	Solyc01g006450.4	GO:0003674,molecular_function; GO:0003824,catalytic activity; GO:0005488,binding; GO:0005507,copper ion binding; GO:0005575,cellular_component; GO:0005622,intracellular anatomical structure; GO:0005623,obsolete cell; GO:0005737,cytoplasm; GO:0005829,cytosol; GO:0005835,fatty acid synthase complex; GO:0006082,organic acid metabolic process; GO:0006629,lipid metabolic process; GO:0006631,fatty acid…	fabI; enoyl-[acyl-carrier protein] reductase I [EC:1.3.1.9 1.3.1.10]; K00208;	XP_010315949.1 enoyl-[acyl-carrier-protein] reductase [NADH]
Solyc01g006460.3	0.36	0	0	0.3	0.05	0.07	0	0	0	0.45	0	0	0	0	0.06	0	0	0	0	0	0.12	Solyc01g006460.3	--	--	XP_027769826.1 non-structural maintenance of chromosomes element 4 homolog A-like [Solanum pennellii]
Solyc01g006480.3	6.34	6.99	12.89	8.5	9.14	13.58	5.75	9.91	12.65	8.79	9.38	9.31	6.94	5.3	13.04	7.13	11.41	8.34	4.69	8.59	13.48	Solyc01g006480.3	--	K07018; uncharacterized protein; K07018;	XP_004228699.1 uncharacterized protein LOC101244219 [Solanum lycopersicum]
Solyc01g006490.4	11.84	12.24	15.26	14.21	11.12	16.1	11.59	14.25	16.05	16.66	14.63	13.41	13.15	9.11	17.67	20.29	18.47	16.07	12.57	12.49	16.21	Solyc01g006490.4	--	--	XP_015062312.1 uncharacterized protein LOC107007960 [Solanum pennellii]
Solyc01g006500.4	11.05	12.75	6.8	14.09	12.19	7.63	13.43	11.67	7.44	7.1	7.66	6.22	5.85	9.22	8.69	7.55	4.65	8.28	6.81	9.2	6.64	Solyc01g006500.4	GO:0003674,molecular_function; GO:0003676,nucleic acid binding; GO:0003723,RNA binding; GO:0003824,catalytic activity; GO:0004518,nuclease activity; GO:0004519,endonuclease activity; GO:0005488,binding; GO:0005575,cellular_component; GO:0005622,intracellular anatomical structure; GO:0005623,obsolete cell; GO:0006139,nucleobase-containing compound metabolic process; GO:0006725,cellular aromatic co…	--	XP_004228653.1 pentatricopeptide repeat-containing protein At5g48730, chloroplastic [Solanum lycopersicum]
Solyc01g006510.3	37.35	46.53	71.4	77.75	61.32	80.61	38.19	66.97	81.64	55.29	67.6	82.94	25.42	72.88	86.22	52.66	34.36	76.45	49.56	66.65	82.37	Solyc01g006510.3	GO:0003674,molecular_function; GO:0003824,catalytic activity; GO:0003939,L-iditol 2-dehydrogenase activity; GO:0005575,cellular_component; GO:0005622,intracellular anatomical structure; GO:0005623,obsolete cell; GO:0005737,cytoplasm; GO:0005829,cytosol; GO:0005911,cell-cell junction; GO:0008150,biological_process; GO:0008152,metabolic process; GO:0009506,plasmodesma; GO:0016491,oxidoreductase act…	SORD, gutB; L-iditol 2-dehydrogenase [EC:1.1.1.14]; K00008;	NP_001234092.1 sorbitol related enzyme [Solanum lycopersicum]
Solyc01g006520.3	1.11	1.17	4.32	4.11	1.21	6.05	1.81	0.96	5.04	0.41	1.92	2.7	0.1	1.7	3.59	0.04	0.5	2.37	0.78	3.1	3.79	Solyc01g006520.3	--	--	XP_004228923.1 G-type lectin S-receptor-like serine/threonine-protein kinase LECRK2 [Solanum lycopersicum]
Solyc01g006530.1	0	0	0	0	0	0	0	0	0	0.09	0	0	0.14	0	0	0	0.07	0	0.05	0	0	Solyc01g006530.1	--	--	XP_004228922.2 G-type lectin S-receptor-like serine/threonine-protein kinase LECRK3 [Solanum lycopersicum]
Solyc01g006540.4	582.42	1133.18	508.98	1358.25	1593.53	582.1	1293.58	1308.53	635.67	445.05	2383.89	1679.14	183.54	1647.43	468.34	312.43	36.28	844.21	1379.97	1536.83	332.96	Solyc01g006540.4	GO:0003674,molecular_function; GO:0003824,catalytic activity; GO:0005575,cellular_component; GO:0005622,intracellular anatomical structure; GO:0005623,obsolete cell; GO:0005737,cytoplasm; GO:0006082,organic acid metabolic process; GO:0006629,lipid metabolic process; GO:0006631,fatty acid metabolic process; GO:0006690,icosanoid metabolic process; GO:0008150,biological_process; GO:0008152,metabolic…	LOX2S; lipoxygenase [EC:1.13.11.12]; K00454;	NP_001233812.2 lipoxygenase [Solanum lycopersicum]
Solyc01g006550.3	3.47	1	1.85	0.42	1.32	1.73	3.92	9.09	2.79	4.49	10.86	6.56	6.09	2.27	1.92	6.11	5.96	4.65	8.43	5.55	2.11	Solyc01g006550.3	--	--	NP_001362843.1 receptor-like protein Cf-9 homolog precursor [Solanum lycopersicum]
Solyc01g006555.1	0	0	0.44	0	0.04	0.18	0	0	1.92	0.04	0	0	1.34	0.05	0	0.07	0.1	0	0.07	0	0	Solyc01g006555.1	GO:0003674,molecular_function; GO:0003824,catalytic activity; GO:0005575,cellular_component; GO:0005622,intracellular anatomical structure; GO:0005623,obsolete cell; GO:0005737,cytoplasm; GO:0006082,organic acid metabolic process; GO:0006629,lipid metabolic process; GO:0006631,fatty acid metabolic process; GO:0006690,icosanoid metabolic process; GO:0008150,biological_process; GO:0008152,metabolic…	LOX2S; lipoxygenase [EC:1.13.11.12]; K00454;	CAA05280.1 loxc homologue, partial [Solanum lycopersicum]
Solyc01g006580.4	0	0	0	0	0	0	0	0	0	0.67	0	0	0.72	0	0	0	0.12	0	0	0.49	0	Solyc01g006580.4	--	--	XP_004228709.1 probable inactive 2-oxoglutarate-dependent dioxygenase AOP2 [Solanum lycopersicum]
Solyc01g006590.3	0	0	0	0	0	0	0	0	0.16	0	0	0	0	0	0	0	0	0	0	0	0	Solyc01g006590.3	--	--	KAH0780558.1 hypothetical protein KY290_000156 [Solanum tuberosum]
Solyc01g006600.3	0	0.02	0	0	0	0	0	0	0	0	0	0	0	0	0	0	0	0	0	0	0	Solyc01g006600.3	--	--	XP_019069256.1 uncharacterized protein LOC104645663 [Solanum lycopersicum]
Solyc01g006620.3	1.47	0.48	0.03	0	0	0.1	0.12	0	0.16	7.16	0.39	1.94	3.83	1.39	1.26	1.88	3.28	2.28	6.57	2.25	5.44	Solyc01g006620.3	--	--	XP_019069263.1 FT-interacting protein 1-like [Solanum lycopersicum]
Solyc01g006630.3	7.65	9.47	26.19	13.3	8.65	22.24	10.09	11.88	23.02	5.84	13.56	16.62	6.13	13.32	18.88	9.3	8.9	19.13	8.57	13.4	22.21	Solyc01g006630.3	GO:0003674,molecular_function; GO:0003824,catalytic activity; GO:0006139,nucleobase-containing compound metabolic process; GO:0006725,cellular aromatic compound metabolic process; GO:0006732,obsolete coenzyme metabolic process; GO:0006733,obsolete oxidoreduction coenzyme metabolic process; GO:0006739,NADP metabolic process; GO:0006740,NADPH regeneration; GO:0006753,nucleoside phosphate metabolic …	--	XP_004228627.1 uncharacterized oxidoreductase C26H5.09c [Solanum lycopersicum]
Solyc01g006640.1	0	0	0	0	0	0	0	0	0	0	0	0	0.01	0	0	0	0.01	0	0	0	0	Solyc01g006640.1	--	--	KAH0780562.1 hypothetical protein KY290_000160 [Solanum tuberosum]
Solyc01g006650.2	0.79	2.11	1.75	2.04	1.61	1.75	1.83	0.73	1.83	1.02	2.35	1.58	0.98	0.57	2.16	2.1	1.33	2.05	0.6	1.59	1.61	Solyc01g006650.2	GO:0000160,phosphorelay signal transduction system; GO:0003674,molecular_function; GO:0003676,nucleic acid binding; GO:0003677,DNA binding; GO:0003700,DNA-binding transcription factor activity; GO:0005488,binding; GO:0006355,regulation of DNA-templated transcription; GO:0007154,cell communication; GO:0007165,signal transduction; GO:0008150,biological_process; GO:0009719,response to endogenous sti…	EIN3; ethylene-insensitive protein 3; K14514;	XP_019069265.1 ETHYLENE INSENSITIVE 3-like 3 protein isoform X1 [Solanum lycopersicum]
Solyc01g006660.3	0.98	1.87	0.6	1.4	1.2	0.92	1.37	0.22	1.51	0.9	1.87	0.99	0.67	0.58	1.22	1.87	0.93	0.82	0.65	0.84	1.01	Solyc01g006660.3	GO:0002831,regulation of response to biotic stimulus; GO:0002832,negative regulation of response to biotic stimulus; GO:0003674,molecular_function; GO:0003824,catalytic activity; GO:0004175,endopeptidase activity; GO:0004252,serine-type endopeptidase activity; GO:0005575,cellular_component; GO:0005576,extracellular region; GO:0005618,cell wall; GO:0005623,obsolete cell; GO:0006508,proteolysis; GO…	--	XP_004228919.2 CO(2)-response secreted protease-like [Solanum lycopersicum]
Solyc01g006670.2	6.03	6.67	6.52	8.68	5.21	10.96	6.19	8.85	11.89	5	10.43	15.31	4.15	10.21	11.86	4.13	4.67	14.69	5.33	8.51	11.29	Solyc01g006670.2	GO:0003674,molecular_function; GO:0003824,catalytic activity; GO:0005575,cellular_component; GO:0005622,intracellular anatomical structure; GO:0005623,obsolete cell; GO:0008194,UDP-glycosyltransferase activity; GO:0016740,transferase activity; GO:0016757,glycosyltransferase activity; GO:0016758,hexosyltransferase activity; GO:0035251,UDP-glucosyltransferase activity; GO:0043226,organelle; GO:0043…	--	TMW82547.1 hypothetical protein EJD97_005662 [Solanum chilense]
Solyc01g006680.4	34.72	44.01	79.36	45.8	49.99	90.56	35.6	49.75	83.41	32.98	71.34	80.99	26.68	67.9	77.02	24.8	21.83	101.54	46.75	50.09	72.51	Solyc01g006680.4	GO:0000086,G2/M transition of mitotic cell cycle; GO:0000278,mitotic cell cycle; GO:0003674,molecular_function; GO:0003682,chromatin binding; GO:0003700,DNA-binding transcription factor activity; GO:0003824,catalytic activity; GO:0005488,binding; GO:0005575,cellular_component; GO:0005622,intracellular anatomical structure; GO:0005623,obsolete cell; GO:0005634,nucleus; GO:0005654,nucleoplasm; GO:0…	--	NP_001306150.1 JmjC-domain protein JMJ524 [Solanum lycopersicum]
Solyc01g006690.4	2.71	3.84	5.13	4.51	3.59	5.03	4.23	1.42	5.38	0.07	1.97	4.79	0.21	4.69	3.89	0	0.56	4.59	3.16	2.89	1.52	Solyc01g006690.4	--	--	XP_004228638.1 IRK-interacting protein [Solanum lycopersicum]
Solyc01g006700.3	22.8	23.11	22.44	22.23	20.73	28.85	17.12	22.32	24.98	24.77	19.13	20.4	29.72	15.28	28.73	34.02	32.35	22.01	18.08	20.31	26.7	Solyc01g006700.3	--	--	XP_004228601.1 protein downstream neighbor of son homolog [Solanum lycopersicum]
Solyc01g006710.4	9.3	13.22	14.05	13.19	10.93	16.09	13.98	12.95	14.12	16.59	15.51	15.38	14.77	11.15	18.86	16.4	13.27	16.54	13.51	13.7	13.22	Solyc01g006710.4	GO:0000976,transcription cis-regulatory region binding; GO:0000977,RNA polymerase II transcription regulatory region sequence-specific DNA binding; GO:0000978,RNA polymerase II cis-regulatory region sequence-specific DNA binding; GO:0000987,cis-regulatory region sequence-specific DNA binding; GO:0001067,transcription regulatory region nucleic acid binding; GO:0001503,ossification; GO:0001817,regu…	DHX36, RHAU; ATP-dependent RNA helicase DHX36 [EC:3.6.4.13]; K14442;	XP_010315865.1 DExH-box ATP-dependent RNA helicase DExH3 [Solanum lycopersicum]
Solyc01g006720.4	0	0.66	0.34	0.03	0.13	4.87	0.15	0.44	8.88	1.35	0.2	0.3	0.25	0.07	0.42	0.02	1.23	0.55	0.1	0.86	0.08	Solyc01g006720.4	GO:0001101,response to acid chemical; GO:0003674,molecular_function; GO:0003824,catalytic activity; GO:0005215,transporter activity; GO:0005575,cellular_component; GO:0005623,obsolete cell; GO:0005886,plasma membrane; GO:0006810,transport; GO:0006833,water transport; GO:0006950,response to stress; GO:0008150,biological_process; GO:0009414,response to water deprivation; GO:0009415,response to wate…	--	XP_004228604.1 ABC transporter G family member 22-like isoform X1 [Solanum lycopersicum]
Solyc01g006730.4	0.36	1.3	0.82	0.23	0.47	0.59	0.24	0.36	1.09	0.14	0.15	0.15	0.08	0.28	1.39	0.31	0.16	0.51	0.28	0.14	0.88	Solyc01g006730.4	GO:0001101,response to acid chemical; GO:0003674,molecular_function; GO:0003824,catalytic activity; GO:0004672,protein kinase activity; GO:0004674,protein serine/threonine kinase activity; GO:0004683,calmodulin-dependent protein kinase activity; GO:0005488,binding; GO:0005515,protein binding; GO:0005516,calmodulin binding; GO:0005575,cellular_component; GO:0005622,intracellular anatomical structu…	CPK; calcium-dependent protein kinase [EC:2.7.11.1]; K13412;	XP_004228632.1 calcium-dependent protein kinase 20-like [Solanum lycopersicum]
Solyc01g006740.4	2	3.22	6.03	6.41	3.55	7.23	3.38	3.67	9.3	4.83	4.12	4.72	4.53	3.24	7.06	5.01	5.09	4.49	2.13	3.23	6.95	Solyc01g006740.4	GO:0003674,molecular_function; GO:0003824,catalytic activity; GO:0016740,transferase activity; GO:0016757,glycosyltransferase activity;	SPP; sucrose-6-phosphatase [EC:3.1.3.24]; K07024;	XP_010315846.1 sucrose-phosphatase 1 isoform X1 [Solanum lycopersicum]
Solyc01g006780.4	0.13	0	0.2	0.75	0	0.62	0.12	0.12	0.41	0.23	0.59	0.26	0.14	0.27	0.4	0	0	0.11	0	0	0.21	Solyc01g006780.4	--	--	--
Solyc01g006790.3	0.34	0.09	0.17	1.1	0.25	0.32	0.2	0	1.04	1.19	0.33	0.44	0	0	0.52	0.16	0	0	0.08	0	0.09	Solyc01g006790.3	--	--	XP_010315839.1 uncharacterized protein LOC101264148 [Solanum lycopersicum]
Solyc01g006800.4	66.31	63.61	56.19	64.99	55.69	63.86	53.9	61.78	64.1	59.61	44.83	52.23	67.73	45.43	56.34	69.59	76.65	61.93	48.97	51.42	75.83	Solyc01g006800.4	GO:0005575,cellular_component; GO:0005622,intracellular anatomical structure; GO:0005623,obsolete cell; GO:0005737,cytoplasm; GO:0006807,nitrogen compound metabolic process; GO:0008150,biological_process; GO:0008152,metabolic process; GO:0009987,cellular process; GO:0019538,protein metabolic process; GO:0031365,N-terminal protein amino acid modification; GO:0036211,protein modification process; G…	--	XP_004228613.1 methionine aminopeptidase 2B [Solanum lycopersicum]
Solyc01g006810.4	6.72	9.88	26.01	9.73	14.54	18.94	10.77	14.2	22.22	9.28	13.17	9.9	9.03	12.7	9.21	9.58	11.42	10.52	10.88	14.51	10.98	Solyc01g006810.4	GO:0000209,protein polyubiquitination; GO:0003674,molecular_function; GO:0003824,catalytic activity; GO:0004842,ubiquitin-protein transferase activity; GO:0005575,cellular_component; GO:0005623,obsolete cell; GO:0005886,plasma membrane; GO:0006508,proteolysis; GO:0006511,ubiquitin-dependent protein catabolic process; GO:0006807,nitrogen compound metabolic process; GO:0007275,multicellular organis…	--	XP_010315819.1 E3 ubiquitin-protein ligase RHF2A isoform X1 [Solanum lycopersicum]
Solyc01g006820.2	19.74	18.5	213.74	8.27	13.55	157.09	12.52	53.57	193.37	37.08	56.7	48.28	61.73	30.15	66.69	55.95	109.32	45.54	66.78	47.65	55.45	Solyc01g006820.2	--	--	KAB8093903.1 hypothetical protein EE612_020898 [Oryza sativa]
Solyc01g006830.3	43.7	38.29	70.12	25.51	26.72	59.7	25.13	36.16	68.79	56.58	32.71	39.31	60.38	34.61	62.56	42.67	70.4	43.79	37.5	37.68	70.17	Solyc01g006830.3	--	--	XP_004228629.1 protein WVD2-like 4 [Solanum lycopersicum]
Solyc01g006840.3	0.78	0.23	0.03	0	0.03	0.04	0	0	0.19	0.51	0	0.04	1.91	0.08	0.31	0.03	0.08	0	0.15	0.05	0.78	Solyc01g006840.3	GO:0001101,response to acid chemical; GO:0003674,molecular_function; GO:0003824,catalytic activity; GO:0004672,protein kinase activity; GO:0004674,protein serine/threonine kinase activity; GO:0004683,calmodulin-dependent protein kinase activity; GO:0005488,binding; GO:0005515,protein binding; GO:0005516,calmodulin binding; GO:0005575,cellular_component; GO:0005622,intracellular anatomical structu…	CPK; calcium-dependent protein kinase [EC:2.7.11.1]; K13412;	XP_019069281.1 calcium-dependent protein kinase 26-like [Solanum lycopersicum]
Solyc01g006845.1	0.41	0	0	0	0	0	0	0	0	0	0	0	0	0	0	0	0	0	0	0	0	Solyc01g006845.1	--	--	--
Solyc01g006850.1	0.6	0.58	1.47	0.73	0.88	0.94	0.58	0.6	1.08	1.21	0.85	0.8	1.14	0.36	1.15	0.82	1.37	0.81	0.31	0.27	1.08	Solyc01g006850.1	GO:0003674,molecular_function; GO:0003676,nucleic acid binding; GO:0003723,RNA binding; GO:0003824,catalytic activity; GO:0004518,nuclease activity; GO:0004519,endonuclease activity; GO:0005488,binding; GO:0005575,cellular_component; GO:0005622,intracellular anatomical structure; GO:0005623,obsolete cell; GO:0006139,nucleobase-containing compound metabolic process; GO:0006725,cellular aromatic co…	--	XP_004228915.2 putative pentatricopeptide repeat-containing protein At5g06400, mitochondrial [Solanum lycopersicum]
Solyc01g006860.3	13.76	12.88	17.85	15.63	16.68	22.44	16.09	14.61	19.72	15.19	20.8	19.28	11.58	16.1	19.73	17.86	14.57	19.99	13.5	21.51	19.4	Solyc01g006860.3	GO:0003674,molecular_function; GO:0005488,binding; GO:0005515,protein binding; GO:0005575,cellular_component; GO:0005622,intracellular anatomical structure; GO:0005623,obsolete cell; GO:0005634,nucleus; GO:0005737,cytoplasm; GO:0005829,cytosol; GO:0006790,sulfur compound metabolic process; GO:0008150,biological_process; GO:0008152,metabolic process; GO:0009987,cellular process; GO:0016043,cellula…	--	XP_004228673.1 uncharacterized protein LOC101261847 [Solanum lycopersicum]
Solyc01g006870.4	9.98	12.65	24.16	8.59	10.8	13.96	12.49	12.52	14.2	17.11	11.36	11.67	15.87	13.8	18.99	12.19	15.53	16.37	13.07	13.22	13.35	Solyc01g006870.4	--	--	XP_004228609.1 uncharacterized protein LOC101243920 isoform X1 [Solanum lycopersicum]
Solyc01g006880.4	7.23	22.47	8.89	18.07	27.4	14.05	20.32	25.02	11.46	13.4	14.6	16.82	11.7	4.21	14.95	10.24	10.12	16.72	12	16.05	5.26	Solyc01g006880.4	GO:0000003,reproduction; GO:0003006,developmental process involved in reproduction; GO:0005575,cellular_component; GO:0005622,intracellular anatomical structure; GO:0005623,obsolete cell; GO:0005634,nucleus; GO:0005737,cytoplasm; GO:0006325,chromatin organization; GO:0006479,protein methylation; GO:0006807,nitrogen compound metabolic process; GO:0006996,organelle organization; GO:0007275,multicel…	SETD1, SET1; [histone H3]-lysine4 N-trimethyltransferase SETD1 [EC:2.1.1.354]; K11422;	XP_025885089.1 histone-lysine N-methyltransferase ATXR7 isoform X2 [Solanum lycopersicum]
Solyc01g006890.3	8.37	6.05	7.99	3.73	2.33	5.74	8.69	2.31	4.73	6.35	2.03	3.07	2.72	3.07	4.15	3.63	4.74	3.64	5.42	3.22	3.73	Solyc01g006890.3	--	--	XP_004228605.1 uncharacterized protein LOC101267436 isoform X2 [Solanum lycopersicum]
Solyc01g006900.3	234.85	288.02	543.27	244.15	357.69	656.38	176.12	324.38	544.03	310.23	366.56	365.27	195.28	301.37	389.12	275.03	315.56	413.68	292.52	331.16	561.72	Solyc01g006900.3	--	--	XP_004228716.2 putative phosphatidylglycerol/phosphatidylinositol transfer protein DDB_G0282179 [Solanum lycopersicum]
Solyc01g006910.4	0.22	0	0	0	0	0	0	0	0	0	0.08	0.74	0	0.11	0.58	0	0	0.09	0.16	0	1.39	Solyc01g006910.4	GO:0003674,molecular_function; GO:0003824,catalytic activity; GO:0004842,ubiquitin-protein transferase activity; GO:0006508,proteolysis; GO:0006511,ubiquitin-dependent protein catabolic process; GO:0006807,nitrogen compound metabolic process; GO:0008150,biological_process; GO:0008152,metabolic process; GO:0009056,catabolic process; GO:0009057,macromolecule catabolic process; GO:0009987,cellular p…	--	XP_004228913.1 RING-H2 finger protein ATL70-like [Solanum lycopersicum]
Solyc01g006920.4	0.79	0.54	1.32	0.67	0.92	1.09	0.98	0.79	1.27	1.94	1.58	1.28	1.61	0.31	2.27	1.64	1.16	1.11	0.53	0.48	1.14	Solyc01g006920.4	GO:0003674,molecular_function; GO:0003676,nucleic acid binding; GO:0003723,RNA binding; GO:0003824,catalytic activity; GO:0004518,nuclease activity; GO:0004519,endonuclease activity; GO:0005488,binding; GO:0005575,cellular_component; GO:0005622,intracellular anatomical structure; GO:0005623,obsolete cell; GO:0006139,nucleobase-containing compound metabolic process; GO:0006725,cellular aromatic co…	--	XP_025885107.1 LOW QUALITY PROTEIN: pentatricopeptide repeat-containing protein At4g39530 [Solanum lycopersicum]
Solyc01g006930.3	35.42	53.58	121.22	24.63	19.76	62.1	10.92	46.14	72.01	9.24	33.05	49.58	13.19	29.64	43.88	12.83	10.36	52.95	29.25	55.43	78.38	Solyc01g006930.3	GO:0000003,reproduction; GO:0003674,molecular_function; GO:0003700,DNA-binding transcription factor activity; GO:0005575,cellular_component; GO:0005622,intracellular anatomical structure; GO:0005623,obsolete cell; GO:0005634,nucleus; GO:0005667,transcription regulator complex; GO:0006355,regulation of DNA-templated transcription; GO:0008150,biological_process; GO:0009566,fertilization; GO:0009567…	NFYA, HAP2; nuclear transcription factor Y, alpha; K08064;	XP_004228658.1 nuclear transcription factor Y subunit A-10 [Solanum lycopersicum]
Solyc01g006940.4	15.07	13.44	43.31	35.66	21.45	45.32	23.72	22.06	41.05	9.91	32.85	33.62	4.03	29.38	32.67	9.02	5.86	27.48	22.08	28.7	38	Solyc01g006940.4	GO:0003674,molecular_function; GO:0003676,nucleic acid binding; GO:0003723,RNA binding; GO:0003729,mRNA binding; GO:0005488,binding; GO:0005575,cellular_component; GO:0005622,intracellular anatomical structure; GO:0005623,obsolete cell; GO:0005737,cytoplasm; GO:0006139,nucleobase-containing compound metabolic process; GO:0006364,rRNA processing; GO:0006396,RNA processing; GO:0006725,cellular arom…	NCL, NSR1; nucleolin; K11294;	XP_004228672.1 33 kDa ribonucleoprotein, chloroplastic [Solanum lycopersicum]
Solyc01g006950.3	26.64	3.06	2.41	0.37	0.55	1.54	7.59	3.64	7.15	64.4	9.47	5.83	138.48	2.48	33.44	58.6	195.9	3.43	28.55	5.08	18.88	Solyc01g006950.3	GO:0000149,SNARE binding; GO:0001101,response to acid chemical; GO:0003674,molecular_function; GO:0005488,binding; GO:0005515,protein binding; GO:0005575,cellular_component; GO:0005622,intracellular anatomical structure; GO:0005623,obsolete cell; GO:0005737,cytoplasm; GO:0005794,Golgi apparatus; GO:0005802,trans-Golgi network; GO:0005886,plasma membrane; GO:0005911,cell-cell junction; GO:0006605,…	STX1B_2_3; syntaxin 1B/2/3; K08486;	XP_004228675.1 syntaxin-121 [Solanum lycopersicum]
Solyc01g006960.3	9.41	15.54	21.61	15.78	12.06	19.22	13.59	17.21	20.36	15.44	16.68	17.19	14.04	8.18	17.03	17.5	18.28	19.84	15.93	15.82	12	Solyc01g006960.3	--	--	XP_004228594.1 trafficking protein particle complex subunit 8 [Solanum lycopersicum]
Solyc01g006970.4	9.41	11.77	14.86	21.04	11.91	15.19	16.21	18.29	15.26	14.75	19.89	19.98	10.01	11.53	22.2	13.02	12.47	21.39	11.55	14.89	14.81	Solyc01g006970.4	GO:0000976,transcription cis-regulatory region binding; GO:0000977,RNA polymerase II transcription regulatory region sequence-specific DNA binding; GO:0000978,RNA polymerase II cis-regulatory region sequence-specific DNA binding; GO:0000987,cis-regulatory region sequence-specific DNA binding; GO:0001067,transcription regulatory region nucleic acid binding; GO:0001503,ossification; GO:0001817,regu…	DHX36, RHAU; ATP-dependent RNA helicase DHX36 [EC:3.6.4.13]; K14442;	XP_004228595.2 DExH-box ATP-dependent RNA helicase DExH1 isoform X1 [Solanum lycopersicum]
Solyc01g006980.4	13.16	11.9	43.62	12.19	13.18	31.89	14.83	17.2	28.72	14.8	22.8	24.27	10.71	23.7	28.47	8.73	22.27	24.85	18.8	21.27	32.5	Solyc01g006980.4	--	fabD, MCAT, MCT1; [acyl-carrier-protein] S-malonyltransferase [EC:2.3.1.39]; K00645;	XP_004228628.1 uncharacterized protein LOC101249116 [Solanum lycopersicum]
Solyc01g006990.4	24.4	27.82	20.58	26.49	31.62	21.67	23.65	21.35	11.9	25.76	17.51	16.02	20.4	14.53	18.49	24.54	19.17	19.53	17.82	15.87	19.35	Solyc01g006990.4	--	--	XP_004228659.1 F-box protein SKIP22 [Solanum lycopersicum]
Solyc01g007000.4	0.12	0	0.05	0	0	0.11	0.05	0.27	0.28	4.75	1.11	0.76	4.08	0.12	0.18	0.51	1.64	1.88	10.19	0.58	0.57	Solyc01g007000.4	GO:0001101,response to acid chemical; GO:0003674,molecular_function; GO:0003824,catalytic activity; GO:0004842,ubiquitin-protein transferase activity; GO:0005575,cellular_component; GO:0005622,intracellular anatomical structure; GO:0005623,obsolete cell; GO:0005737,cytoplasm; GO:0005829,cytosol; GO:0006807,nitrogen compound metabolic process; GO:0006950,response to stress; GO:0008150,biological_p…	--	XP_004228696.1 E3 ubiquitin-protein ligase PUB22-like [Solanum lycopersicum]
Solyc01g007010.2	0.42	0	0.09	0	0	0.06	0.11	0.39	0.84	1.12	0.09	0.47	4.5	0	0.28	0.87	0.93	1.12	14.32	0.07	1.06	Solyc01g007010.2	GO:0001101,response to acid chemical; GO:0003674,molecular_function; GO:0003824,catalytic activity; GO:0004842,ubiquitin-protein transferase activity; GO:0005575,cellular_component; GO:0005622,intracellular anatomical structure; GO:0005623,obsolete cell; GO:0005737,cytoplasm; GO:0005829,cytosol; GO:0006807,nitrogen compound metabolic process; GO:0006950,response to stress; GO:0008150,biological_p…	--	XP_004228691.1 E3 ubiquitin-protein ligase PUB22-like [Solanum lycopersicum]
Solyc01g007020.4	12.64	0.04	0.34	0	0	0.87	0.68	3.03	2.03	10.02	10.72	2.61	13.34	2.18	2.77	3.18	4.63	12.04	61.37	1.26	7.93	Solyc01g007020.4	GO:0001101,response to acid chemical; GO:0003674,molecular_function; GO:0003824,catalytic activity; GO:0004842,ubiquitin-protein transferase activity; GO:0005575,cellular_component; GO:0005622,intracellular anatomical structure; GO:0005623,obsolete cell; GO:0005737,cytoplasm; GO:0005829,cytosol; GO:0006807,nitrogen compound metabolic process; GO:0006950,response to stress; GO:0008150,biological_p…	--	XP_015079307.1 E3 ubiquitin-protein ligase PUB23-like [Solanum pennellii]
Solyc01g007030.3	1.28	0	0	0	0	0.92	0.26	4.68	0.9	10.12	5.66	2.38	14.79	0.8	1.12	1.82	4.85	7.9	44.81	1.31	6.49	Solyc01g007030.3	GO:0001101,response to acid chemical; GO:0003674,molecular_function; GO:0003824,catalytic activity; GO:0004842,ubiquitin-protein transferase activity; GO:0005575,cellular_component; GO:0005622,intracellular anatomical structure; GO:0005623,obsolete cell; GO:0005737,cytoplasm; GO:0005829,cytosol; GO:0006807,nitrogen compound metabolic process; GO:0006950,response to stress; GO:0008150,biological_p…	--	XP_010315681.1 LOW QUALITY PROTEIN: E3 ubiquitin-protein ligase PUB22-like [Solanum lycopersicum]
Solyc01g007040.4	1.57	0	0	0	0	1.02	0	5.88	0	11.93	6.08	1.88	11.86	0.49	0.55	1.3	4.77	5.65	38.55	0.29	3.56	Solyc01g007040.4	GO:0001101,response to acid chemical; GO:0003674,molecular_function; GO:0003824,catalytic activity; GO:0004842,ubiquitin-protein transferase activity; GO:0005575,cellular_component; GO:0005622,intracellular anatomical structure; GO:0005623,obsolete cell; GO:0005737,cytoplasm; GO:0005829,cytosol; GO:0006807,nitrogen compound metabolic process; GO:0006950,response to stress; GO:0008150,biological_p…	--	XP_010315681.1 LOW QUALITY PROTEIN: E3 ubiquitin-protein ligase PUB22-like [Solanum lycopersicum]
Solyc01g007050.3	0.2	0	0.05	0	0	0.06	0	0.06	1.21	1.67	0	0.51	1.96	0.27	0.25	0.47	2.54	0.16	2.5	0.16	0.99	Solyc01g007050.3	GO:0001101,response to acid chemical; GO:0003674,molecular_function; GO:0003824,catalytic activity; GO:0004842,ubiquitin-protein transferase activity; GO:0005575,cellular_component; GO:0005622,intracellular anatomical structure; GO:0005623,obsolete cell; GO:0005737,cytoplasm; GO:0005829,cytosol; GO:0006807,nitrogen compound metabolic process; GO:0006950,response to stress; GO:0008150,biological_p…	--	XP_004228911.2 E3 ubiquitin-protein ligase PUB24-like [Solanum lycopersicum]
Solyc01g007060.3	16.52	15.09	9.16	12.38	15.16	10.58	12.52	11.71	10.58	15.24	9.31	11.16	19.49	10.86	10.18	19.96	16.59	9.2	12.21	13.77	12	Solyc01g007060.3	--	--	XP_010315651.1 BTB/POZ domain-containing protein At3g05675 [Solanum lycopersicum]
Solyc01g007070.3	58.38	100.25	123.16	93.89	64.23	156.72	81.84	65.67	161.11	59.12	95.77	107.87	52.84	53.08	105.69	45.25	61.36	114.82	69.22	89.35	74.5	Solyc01g007070.3	GO:0000741,karyogamy; GO:0001101,response to acid chemical; GO:0003674,molecular_function; GO:0003676,nucleic acid binding; GO:0003677,DNA binding; GO:0003700,DNA-binding transcription factor activity; GO:0005488,binding; GO:0005515,protein binding; GO:0005575,cellular_component; GO:0005622,intracellular anatomical structure; GO:0005623,obsolete cell; GO:0005634,nucleus; GO:0005737,cytoplasm; GO:…	--	XP_004228612.1 BEL1-like homeodomain protein 1 isoform X1 [Solanum lycopersicum]
Solyc01g007100.3	8.66	13.62	10.32	12.61	17.22	23.62	10.67	12.07	25.55	8.68	2.14	6.63	10.21	2.23	21.74	7.85	10.03	3.34	4.47	4.02	8.82	Solyc01g007100.3	GO:0001101,response to acid chemical; GO:0003674,molecular_function; GO:0003824,catalytic activity; GO:0005575,cellular_component; GO:0005622,intracellular anatomical structure; GO:0005623,obsolete cell; GO:0005737,cytoplasm; GO:0005739,mitochondrion; GO:0006082,organic acid metabolic process; GO:0006629,lipid metabolic process; GO:0006631,fatty acid metabolic process; GO:0006633,fatty acid biosy…	DGD; digalactosyldiacylglycerol synthase [EC:2.4.1.241]; K09480;	XP_004228603.1 digalactosyldiacylglycerol synthase 1, chloroplastic-like [Solanum lycopersicum]
Solyc01g007110.3	182.95	97.25	63.87	60.7	136.25	64.53	98.58	125.09	70.85	127.96	88.01	70.62	156.73	86.81	73.82	153.21	151.08	86.07	124.68	84.55	83.14	Solyc01g007110.3	--	--	XP_004228676.1 uncharacterized protein LOC101262646 [Solanum lycopersicum]
Solyc01g007120.3	22.56	22.14	27.58	22.69	27.04	30.77	17.82	27.34	31.45	25.98	15.16	17.99	32.17	14.78	22.66	26.67	31.48	18.46	17.23	19.08	27.19	Solyc01g007120.3	GO:0003674,molecular_function; GO:0003824,catalytic activity; GO:0004672,protein kinase activity; GO:0006468,protein phosphorylation; GO:0006793,phosphorus metabolic process; GO:0006796,phosphate-containing compound metabolic process; GO:0006807,nitrogen compound metabolic process; GO:0008150,biological_process; GO:0008152,metabolic process; GO:0009987,cellular process; GO:0016301,kinase activity…	RIOK2; RIO kinase 2 [EC:2.7.11.1]; K07179;	XP_004228625.1 serine/threonine-protein kinase rio2 [Solanum lycopersicum]
Solyc01g007130.3	0.47	1.67	16.69	1.69	0.89	17.84	0.41	1.5	21.98	2.26	3.99	4.93	1.71	1.18	7.26	0.9	3.25	3.51	1.41	3.52	8.68	Solyc01g007130.3	GO:0003674,molecular_function; GO:0003824,catalytic activity; GO:0004672,protein kinase activity; GO:0004674,protein serine/threonine kinase activity; GO:0004675,transmembrane receptor protein serine/threonine kinase activity; GO:0004888,transmembrane signaling receptor activity; GO:0005575,cellular_component; GO:0005576,extracellular region; GO:0005623,obsolete cell; GO:0005886,plasma membrane; …	E2.7.1.-; kinase [EC:2.7.1.-]; K00924;	XP_004228606.1 receptor-like kinase TMK3 [Solanum lycopersicum]
Solyc01g007140.3	3.34	4.39	6.15	6.34	5	6.68	6.82	5.42	6.7	6.19	2.63	3.3	8.97	1.82	4.92	8.64	6.27	3.88	1.85	3.07	6.2	Solyc01g007140.3	--	--	XP_010315603.1 testis-expressed protein 10 homolog isoform X1 [Solanum lycopersicum]
Solyc01g007150.3	21.6	26.03	63.64	25.77	29.82	53.58	19.46	40.45	55.44	38.82	50.57	52.39	37.97	25.39	49.37	36.55	56.44	45.79	33.4	42.11	42.51	Solyc01g007150.3	--	--	XP_004228599.1 coatomer subunit beta-1-like [Solanum lycopersicum]
Solyc01g007160.4	0.21	0.34	2.02	0.23	0.32	1.72	0.13	0.32	1.2	0.5	0.21	0.41	0.29	0	1.57	0.71	1.51	0.63	0.26	0.77	1.01	Solyc01g007160.4	GO:0000003,reproduction; GO:0000070,mitotic sister chromatid segregation; GO:0000278,mitotic cell cycle; GO:0000280,nuclear division; GO:0000724,double-strand break repair via homologous recombination; GO:0000725,recombinational repair; GO:0000819,sister chromatid segregation; GO:0003002,regionalization; GO:0003006,developmental process involved in reproduction; GO:0003674,molecular_function; GO:…	--	XP_004228906.1 protein CHROMOSOME TRANSMISSION FIDELITY 7 [Solanum lycopersicum]
Solyc01g007170.4	0	0	0.07	0	0	0.24	0	0.03	0.39	0.02	0.04	0.05	0	0	0.3	0.02	0.02	0.02	0	0.1	0.23	Solyc01g007170.4	GO:0000149,SNARE binding; GO:0001505,regulation of neurotransmitter levels; GO:0003674,molecular_function; GO:0005488,binding; GO:0005515,protein binding; GO:0005516,calmodulin binding; GO:0005575,cellular_component; GO:0005622,intracellular anatomical structure; GO:0005623,obsolete cell; GO:0005737,cytoplasm; GO:0005886,plasma membrane; GO:0006810,transport; GO:0006836,neurotransmitter transport…	--	XP_004228591.1 protein QUIRKY [Solanum lycopersicum]
Solyc01g007180.3	9.54	8.5	4.39	13	10.07	4.85	10.07	10.34	7.8	12.34	5.7	9.46	12.16	7.94	9.93	10.24	7.06	9.98	7.47	8.23	9.3	Solyc01g007180.3	--	--	XP_004228590.1 uncharacterized protein LOC101262944 [Solanum lycopersicum]
Solyc01g007190.3	14.56	7.39	2.64	13.3	7.59	3.55	5.18	2.02	3.62	44.66	2.3	3.76	30.87	2.54	4.64	38.86	15.62	2.32	2.74	1.93	2.18	Solyc01g007190.3	--	--	XP_004228589.1 uncharacterized protein LOC101262645 [Solanum lycopersicum]
Solyc01g007200.2	0	0.12	0.12	0.06	0	0	0.41	0.43	0	0.07	0.17	0	0.08	0	0.06	0.06	0	0	0	0	0	Solyc01g007200.2	--	--	XP_004228588.1 uncharacterized protein LOC101262337 isoform X1 [Solanum lycopersicum]
Solyc01g007210.3	0	0	0	0	0	0	0	0.18	0	0.18	0	0	0	0	0	0	0	0	0.14	0	0	Solyc01g007210.3	--	--	KAG5628697.1 hypothetical protein H5410_000414 [Solanum commersonii]
Solyc01g007220.4	91.11	77.63	344.69	79.28	77.57	419.23	87.99	184.99	429	333.12	276.45	350.76	245.57	115.53	452.46	217.91	293.21	291.08	155.16	134	401.75	Solyc01g007220.4	GO:0002252,immune effector process; GO:0002376,immune system process; GO:0005575,cellular_component; GO:0005623,obsolete cell; GO:0005886,plasma membrane; GO:0005911,cell-cell junction; GO:0006950,response to stress; GO:0006952,defense response; GO:0008150,biological_process; GO:0009506,plasmodesma; GO:0009605,response to external stimulus; GO:0009607,response to biotic stimulus; GO:0009615,respo…	--	XP_004228587.1 NDR1/HIN1-like protein 1 [Solanum lycopersicum]
Solyc01g007230.4	16.61	14.66	23.92	12.63	20.09	22.63	15.56	24.52	28.44	20.71	12.91	15.58	18.82	14.78	18.68	19.99	22.9	19.39	14.17	17.02	19.78	Solyc01g007230.4	--	--	XP_010315565.1 NDR1/HIN1-like protein 3 [Solanum lycopersicum]
Solyc01g007240.3	0.24	0.19	0.37	0.69	0.63	0.34	0.64	0.22	0	0.64	0.27	0.35	0.5	0	0.09	0.34	0.24	0	0.17	0	0.1	Solyc01g007240.3	--	--	TMW82233.1 hypothetical protein EJD97_006457 [Solanum chilense]
Solyc01g007250.4	26.69	23.49	27.88	33.41	29.02	30.21	35.96	27.67	34.05	27.13	12.63	19.39	40.33	13.08	18.44	37.73	32.9	21.66	17.27	20.76	35.04	Solyc01g007250.4	--	IMP4; U3 small nucleolar ribonucleoprotein protein IMP4; K14561;	XP_004228585.1 U3 small nucleolar ribonucleoprotein protein IMP4-like [Solanum lycopersicum]
Solyc01g007260.3	0	0.27	0.05	0	0	0	0	0.23	0.24	0.03	0	0	0.13	0	0.05	0	0.04	0.02	0	0.11	0	Solyc01g007260.3	GO:0000302,response to reactive oxygen species; GO:0005575,cellular_component; GO:0005622,intracellular anatomical structure; GO:0005623,obsolete cell; GO:0005737,cytoplasm; GO:0006417,regulation of translation; GO:0006950,response to stress; GO:0006979,response to oxidative stress; GO:0008150,biological_process; GO:0009266,response to temperature stimulus; GO:0009314,response to radiation; GO:00…	clpB; ATP-dependent Clp protease ATP-binding subunit ClpB; K03695;	XP_004228584.1 protein SMAX1-LIKE 3 isoform X1 [Solanum lycopersicum]
Solyc01g007263.1	0	0	0	0.13	0.12	0	0	0	0	0	0	0	0	0.16	0.12	0	0	0.12	0	0	0	Solyc01g007263.1	GO:0005575,cellular_component; GO:0005622,intracellular anatomical structure; GO:0005623,obsolete cell; GO:0005634,nucleus; GO:0005737,cytoplasm; GO:0005829,cytosol; GO:0043226,organelle; GO:0043227,membrane-bounded organelle; GO:0043229,intracellular organelle; GO:0043231,intracellular membrane-bounded organelle; GO:0044424,obsolete intracellular part; GO:0044444,obsolete cytoplasmic part; GO:00…	--	XP_015072440.1 cytokinin riboside 5'-monophosphate phosphoribohydrolase LOG7 [Solanum pennellii]
Solyc01g007267.1	4.13	4.23	3.5	4.65	6.24	5.57	3.01	3.16	4.48	4.07	3.29	3.3	4.22	1.93	3.53	3.82	3	3.29	1.46	2.79	2.87	Solyc01g007267.1	GO:0003674,molecular_function; GO:0003676,nucleic acid binding; GO:0003723,RNA binding; GO:0003824,catalytic activity; GO:0004518,nuclease activity; GO:0004519,endonuclease activity; GO:0005488,binding; GO:0005575,cellular_component; GO:0005622,intracellular anatomical structure; GO:0005623,obsolete cell; GO:0006139,nucleobase-containing compound metabolic process; GO:0006725,cellular aromatic co…	--	TMW84307.1 hypothetical protein EJD97_025448 [Solanum chilense]
Solyc01g007740.4	43.09	32.97	58.75	48.03	34.63	65.54	40.81	37.84	66.94	60.78	53.6	61.75	46.91	60.26	82.62	62.34	41.44	55.19	39.93	38.56	60.35	Solyc01g007740.4	GO:0003674,molecular_function; GO:0003824,catalytic activity; GO:0008150,biological_process; GO:0008152,metabolic process; GO:0009056,catabolic process; GO:0009636,response to toxic substance; GO:0009987,cellular process; GO:0016209,antioxidant activity; GO:0016491,oxidoreductase activity; GO:0016684,oxidoreductase activity, acting on peroxide as acceptor; GO:0016999,antibiotic metabolic process;…	PRDX2_4, ahpC; peroxiredoxin 2/4 [EC:1.11.1.24]; K03386;	NP_001315983.1 2-Cys peroxiredoxin 2 [Solanum lycopersicum]
Solyc01g007750.3	8.68	7.49	6.65	16.34	13.41	8.28	12.13	6.68	8.78	5.52	4.69	8.36	1.29	7.71	8.37	3.64	1.36	7.38	4.86	8.71	7.54	Solyc01g007750.3	--	--	XP_004228568.2 transcription termination factor MTEF1, chloroplastic isoform X3 [Solanum lycopersicum]
Solyc01g007760.3	15.68	18.13	13.97	14.26	15.06	11.9	16.56	18.07	12.85	20.88	14.33	16.18	15.53	14.97	16.39	20.49	20.27	15.75	19.02	20.75	13.32	Solyc01g007760.3	GO:0003674,molecular_function; GO:0003676,nucleic acid binding; GO:0003677,DNA binding; GO:0005488,binding; GO:0006355,regulation of DNA-templated transcription; GO:0008150,biological_process; GO:0009889,regulation of biosynthetic process; GO:0009891,positive regulation of biosynthetic process; GO:0009893,positive regulation of metabolic process; GO:0010468,regulation of gene expression; GO:00105…	E2F4_5; transcription factor E2F4/5; K04682; E2F3; transcription factor E2F3; K06620; RRP46, EXOSC5; exosome complex component RRP46; K12590;	XP_004228901.1 transcription factor E2FA isoform X2 [Solanum lycopersicum]
Solyc01g007770.2	19.36	10.39	20.12	10.9	14.05	17.39	16.25	7.69	14.27	35.62	16.82	11.1	35.9	11.62	33.4	26.65	32.69	16.6	13.72	12.19	30.68	Solyc01g007770.2	--	--	XP_004228567.1 uncharacterized protein LOC101255523 [Solanum lycopersicum]
Solyc01g007780.4	2.71	0.85	2.85	0.86	0.4	2.67	1.27	1.1	2.2	7.62	1.56	2.26	8.39	2.29	6.84	4.09	6.88	2	6.56	2.27	8.15	Solyc01g007780.4	--	REEP1_2_3_4; receptor expression-enhancing protein 1/2/3/4; K17338;	XP_004228566.1 putative HVA22-like protein g [Solanum lycopersicum]
Solyc01g007790.4	15.98	15.66	14.43	13.87	16.61	13.68	16.23	13.85	11.04	17.52	13.94	12.26	15.33	15.82	13.91	20.51	13.36	15.48	16.28	15.07	10.92	Solyc01g007790.4	--	--	XP_004228565.2 lipid droplet-associated hydrolase isoform X3 [Solanum lycopersicum]
Solyc01g007800.3	0	0.07	0	0	0	0	0	0	0	0	0	0	0	0	0	0	0	0.15	0	0	0.07	Solyc01g007800.3	GO:0005575,cellular_component; GO:0005622,intracellular anatomical structure; GO:0005623,obsolete cell; GO:0005634,nucleus; GO:0005737,cytoplasm; GO:0006355,regulation of DNA-templated transcription; GO:0008150,biological_process; GO:0009889,regulation of biosynthetic process; GO:0009890,negative regulation of biosynthetic process; GO:0009892,negative regulation of metabolic process; GO:0009966,r…	--	XP_004228564.1 transcription repressor OFP6 [Solanum lycopersicum]
Solyc01g007810.1	0.09	0	0	0	0	0	0	0	0	0	0	0	0	0	0	0	0	0	0	0	0	Solyc01g007810.1	GO:0006355,regulation of DNA-templated transcription; GO:0008150,biological_process; GO:0009889,regulation of biosynthetic process; GO:0009890,negative regulation of biosynthetic process; GO:0009892,negative regulation of metabolic process; GO:0010468,regulation of gene expression; GO:0010556,regulation of macromolecule biosynthetic process; GO:0010558,negative regulation of macromolecule biosynt…	--	XP_010315430.1 transcription repressor OFP15 [Solanum lycopersicum]
Solyc01g007830.2	0.25	1.82	1.17	1.23	1.89	2.36	2.01	0.69	0.77	2.44	0.74	1.47	3.12	0	0.96	3.78	1.68	1.22	1.45	0.3	1.2	Solyc01g007830.2	--	--	TMW96901.1 hypothetical protein EJD97_006571 [Solanum chilense]
Solyc01g007840.3	27.28	21.39	26.54	25.77	27.55	27.39	20.55	21.5	25.74	19.05	28.48	27.32	14.05	29.97	16.94	18.56	15.29	25.08	25.07	24.26	26.19	Solyc01g007840.3	--	CNOT7_8, CAF1, POP2; CCR4-NOT transcription complex subunit 7/8; K12581;	XP_004228563.1 probable CCR4-associated factor 1 homolog 11 [Solanum lycopersicum]
Solyc01g007850.2	8.87	13.51	7.03	14.65	12.23	9.04	12.97	9.44	8.75	10.38	9.91	10.7	7.83	5.41	11	9.36	7.64	7.86	7.23	7.08	5.02	Solyc01g007850.2	--	ATPeFG, ATP5L, ATP20; F-type H+-transporting ATPase subunit g; K02140;	XP_010315403.1 pentatricopeptide repeat-containing protein At4g21065-like [Solanum lycopersicum]
Solyc01g007860.3	111.03	137.13	110.53	120.6	180.64	130.03	112.54	157.33	117.33	122.75	143.69	140.33	89.89	236.91	150.53	102.88	100.42	169.52	142.65	184.58	172.83	Solyc01g007860.3	GO:0000209,protein polyubiquitination; GO:0003674,molecular_function; GO:0003824,catalytic activity; GO:0004842,ubiquitin-protein transferase activity; GO:0005488,binding; GO:0005515,protein binding; GO:0005575,cellular_component; GO:0005622,intracellular anatomical structure; GO:0005623,obsolete cell; GO:0005634,nucleus; GO:0005737,cytoplasm; GO:0005829,cytosol; GO:0006139,nucleobase-containing …	UBE2V; ubiquitin-conjugating enzyme E2 variant; K10704;	NP_001306879.1 ubiquitin-conjugating enzyme E2 variant 1C [Solanum lycopersicum]
Solyc01g007870.3	7.51	1.8	6.3	1.3	0.84	4.64	1.42	0.44	3.44	43.39	3.19	4.19	45.89	5.36	4.52	19.89	181.93	10.04	3.11	4.06	8.02	Solyc01g007870.3	--	--	XP_019067411.1 uncharacterized protein LOC101253518 [Solanum lycopersicum]
Solyc01g007880.4	6.38	8.24	8.31	7.73	6.34	7.84	7.52	6.22	7.16	6.13	7.34	6.88	5.19	4.92	8.25	7.08	4.1	7.04	6.15	5.6	5.47	Solyc01g007880.4	GO:0003674,molecular_function; GO:0005488,binding; GO:0005515,protein binding; GO:0005575,cellular_component; GO:0005622,intracellular anatomical structure; GO:0005623,obsolete cell; GO:0005737,cytoplasm; GO:0006996,organelle organization; GO:0008150,biological_process; GO:0009507,chloroplast; GO:0009526,plastid envelope; GO:0009527,plastid outer membrane; GO:0009532,plastid stroma; GO:0009536,pl…	--	XP_004228899.1 protein ACCUMULATION AND REPLICATION OF CHLOROPLASTS 3 [Solanum lycopersicum]
Solyc01g007890.3	0.07	0.23	0.67	0.3	0.11	0.14	0.13	0	0.45	0.13	0	0.14	0	0.07	0.06	0	0.24	0	0.21	0.18	0	Solyc01g007890.3	GO:0003674,molecular_function; GO:0003700,DNA-binding transcription factor activity; GO:0006355,regulation of DNA-templated transcription; GO:0008150,biological_process; GO:0009889,regulation of biosynthetic process; GO:0010468,regulation of gene expression; GO:0010556,regulation of macromolecule biosynthetic process; GO:0019219,regulation of nucleobase-containing compound metabolic process; GO:0…	--	XP_004228560.3 protein indeterminate-domain 5, chloroplastic-like [Solanum lycopersicum]
Solyc01g150101.1	0.28	1.84	0.11	0	0.16	0	0	0.51	0.32	0	0	0.27	0.07	0	0	0	0.32	0	0.25	0.84	0	Solyc01g150101.1	GO:0000976,transcription cis-regulatory region binding; GO:0000981,DNA-binding transcription factor activity, RNA polymerase II-specific; GO:0001046,core promoter sequence-specific DNA binding; GO:0001067,transcription regulatory region nucleic acid binding; GO:0001228,DNA-binding transcription activator activity, RNA polymerase II-specific; GO:0003674,molecular_function; GO:0003676,nucleic acid …	--	XP_004228559.1 putative uncharacterized protein DDB_G0282499 [Solanum lycopersicum]
Solyc01g007900.4	43.07	40.33	20.5	35.83	41.94	22.87	29.75	33.76	21.54	41.29	30.49	32.76	34.03	37.97	31.82	42.39	32.84	27.37	35.2	34.06	25.02	Solyc01g007900.4	--	--	XP_010315372.1 tobamovirus multiplication protein 3 [Solanum lycopersicum]
Solyc01g007910.3	53.09	42.18	58.35	34.36	45.6	46.23	43.28	57.83	41.37	81.19	29.44	43.9	103.5	33.27	44.38	71.53	160.43	45.61	39.71	44.5	51.88	Solyc01g007910.3	GO:0003674,molecular_function; GO:0003824,catalytic activity; GO:0004774,succinate-CoA ligase activity; GO:0004775,succinate-CoA ligase (ADP-forming) activity; GO:0004776,succinate-CoA ligase (GDP-forming) activity; GO:0005488,binding; GO:0005507,copper ion binding; GO:0005575,cellular_component; GO:0005618,cell wall; GO:0005622,intracellular anatomical structure; GO:0005623,obsolete cell; GO:000…	LSC1; succinyl-CoA synthetase alpha subunit [EC:6.2.1.4 6.2.1.5]; K01899;	NP_001234277.2 succinate--CoA ligase [ADP-forming]
Solyc01g007920.2	21.55	24.18	33.86	45.85	28.37	44.12	24.05	32.92	52.38	26.35	35.44	39.52	14.4	35.92	38	27.52	13.51	34	21.84	31.31	41.11	Solyc01g007920.2	GO:0003674,molecular_function; GO:0003824,catalytic activity; GO:0006139,nucleobase-containing compound metabolic process; GO:0006725,cellular aromatic compound metabolic process; GO:0006732,obsolete coenzyme metabolic process; GO:0006733,obsolete oxidoreduction coenzyme metabolic process; GO:0006753,nucleoside phosphate metabolic process; GO:0006793,phosphorus metabolic process; GO:0006796,phosp…	--	XP_004228557.1 nicotinamidase 2 isoform X2 [Solanum lycopersicum]
Solyc01g007930.4	15.96	16.31	12.05	19.7	10.43	15.73	19.81	21.01	13.88	23.97	18.16	17.29	23.59	14.82	23.34	23.43	15.62	19.07	16.35	11.43	16.29	Solyc01g007930.4	--	--	XP_004228556.1 F-box protein At1g70590-like [Solanum lycopersicum]
Solyc01g007940.4	0	0	0	0	0	0	0	0	0	0	0	0	0	0	0	0	0	0	0	0	0	Solyc01g007940.4	GO:0001666,response to hypoxia; GO:0003674,molecular_function; GO:0003824,catalytic activity; GO:0004021,L-alanine:2-oxoglutarate aminotransferase activity; GO:0005575,cellular_component; GO:0005576,extracellular region; GO:0005622,intracellular anatomical structure; GO:0005623,obsolete cell; GO:0005737,cytoplasm; GO:0005773,vacuole; GO:0005777,peroxisome; GO:0006950,response to stress; GO:000815…	GGAT; glutamate--glyoxylate aminotransferase [EC:2.6.1.4 2.6.1.2 2.6.1.44]; K14272;	XP_004228555.1 glutamate--glyoxylate aminotransferase 2-like [Solanum lycopersicum]
Solyc01g007950.4	0.36	0.65	1.73	0.55	1.27	2.64	0.35	1.84	2.97	3.19	1.29	2.73	2.02	0.5	4.2	2.31	2.49	1.05	2.03	0.76	2.16	Solyc01g007950.4	--	--	XP_004228553.1 uncharacterized protein LOC101251117 [Solanum lycopersicum]
Solyc01g007970.2	0	0	0	0	0	0	0.04	0.04	0	0	0.03	0	0	0	0	0	0.03	0	0	0	0	Solyc01g007970.2	GO:0000302,response to reactive oxygen species; GO:0001101,response to acid chemical; GO:0003674,molecular_function; GO:0003824,catalytic activity; GO:0004672,protein kinase activity; GO:0004674,protein serine/threonine kinase activity; GO:0005575,cellular_component; GO:0005623,obsolete cell; GO:0005886,plasma membrane; GO:0005911,cell-cell junction; GO:0006468,protein phosphorylation; GO:0006793…	--	XP_019068543.2 cysteine-rich receptor-like protein kinase 2 [Solanum lycopersicum]
Solyc01g007980.4	13.16	19.89	19.45	27.61	33.27	35.03	25.26	18.85	30.85	26.64	21.33	29.95	14.64	11.35	58.69	9.66	37.64	16.67	12	22.54	22.56	Solyc01g007980.4	GO:0000302,response to reactive oxygen species; GO:0001101,response to acid chemical; GO:0003674,molecular_function; GO:0003824,catalytic activity; GO:0004672,protein kinase activity; GO:0004674,protein serine/threonine kinase activity; GO:0005575,cellular_component; GO:0005623,obsolete cell; GO:0005886,plasma membrane; GO:0005911,cell-cell junction; GO:0006468,protein phosphorylation; GO:0006793…	--	XP_027769909.1 cysteine-rich receptor-like protein kinase 2 isoform X1 [Solanum pennellii]
Solyc01g007990.4	11.64	8.51	14.39	7	6.23	10.69	15.21	5.34	11.32	11.56	6.86	9.01	9.93	6.21	21.05	7.11	10.93	8.1	7.81	8.07	12.85	Solyc01g007990.4	GO:0000302,response to reactive oxygen species; GO:0001101,response to acid chemical; GO:0003674,molecular_function; GO:0003824,catalytic activity; GO:0004672,protein kinase activity; GO:0004674,protein serine/threonine kinase activity; GO:0005575,cellular_component; GO:0005623,obsolete cell; GO:0005886,plasma membrane; GO:0005911,cell-cell junction; GO:0006468,protein phosphorylation; GO:0006793…	--	XP_025885212.1 cysteine-rich receptor-like protein kinase 2 isoform X1 [Solanum lycopersicum]
Solyc01g008000.3	269.05	280.25	347.29	277.94	308.81	357.09	254.1	318.54	371.01	296.99	412.93	362.02	229.9	369.62	466.73	227.65	283.65	417.16	283.03	311.63	416.94	Solyc01g008000.3	GO:0005575,cellular_component; GO:0005622,intracellular anatomical structure; GO:0005623,obsolete cell; GO:0005737,cytoplasm; GO:0005794,Golgi apparatus; GO:0012505,endomembrane system; GO:0043226,organelle; GO:0043227,membrane-bounded organelle; GO:0043229,intracellular organelle; GO:0043231,intracellular membrane-bounded organelle; GO:0044424,obsolete intracellular part; GO:0044444,obsolete cyt…	ARF1_2; ADP-ribosylation factor 1/2; K07937;	XP_004228551.1 ADP-ribosylation factor 2 [Solanum lycopersicum]
Solyc01g150102.1	0	0.15	0	0	0	0	0	0	0	0.16	0.41	0	0	0.19	0.14	0	0.24	0	0.26	0	0.15	Solyc01g150102.1	GO:0003674,molecular_function; GO:0003676,nucleic acid binding; GO:0003677,DNA binding; GO:0005488,binding; GO:0005515,protein binding; GO:0005575,cellular_component; GO:0005622,intracellular anatomical structure; GO:0005623,obsolete cell; GO:0005634,nucleus; GO:0006139,nucleobase-containing compound metabolic process; GO:0006351,DNA-templated transcription; GO:0006352,DNA-templated transcription…	TBP, tbp; transcription initiation factor TFIID TATA-box-binding protein; K03120;	XP_015062680.1 TATA-box-binding protein-like [Solanum pennellii]
Solyc01g008010.3	10.8	12.68	11.89	9.6	12.98	15.03	8.93	11.36	15.68	12.87	13.74	10.6	11.53	13.92	17.85	11.09	15.65	11.28	12.32	11.76	15.39	Solyc01g008010.3	--	--	XP_004228549.1 uncharacterized protein LOC101249752 [Solanum lycopersicum]
Solyc01g008020.4	0.7	0.37	15.74	0.47	0.17	23.92	0.05	0.21	21.33	3.73	1.76	3.38	1.02	1.24	14.86	2.74	5.82	6.83	2.51	3.16	25.63	Solyc01g008020.4	GO:0005575,cellular_component; GO:0005622,intracellular anatomical structure; GO:0005623,obsolete cell; GO:0005737,cytoplasm; GO:0005773,vacuole; GO:0005774,vacuolar membrane; GO:0016020,membrane; GO:0031090,organelle membrane; GO:0043226,organelle; GO:0043227,membrane-bounded organelle; GO:0043229,intracellular organelle; GO:0043231,intracellular membrane-bounded organelle; GO:0044422,obsolete o…	SLC29A1_2_3, ENT1_2_3; solute carrier family 29 (equilibrative nucleoside transporter), member 1/2/3; K15014;	XP_004228548.1 equilibrative nucleotide transporter 1 [Solanum lycopersicum]
Solyc01g008040.1	0.07	0.06	0.06	0.18	0.11	0.07	0	0.07	0	0.32	0.32	0.07	0.23	0.07	0.06	0	0.15	0.18	0.37	0	0.17	Solyc01g008040.1	--	--	XP_010317951.1 F-box/kelch-repeat protein At3g23880 [Solanum lycopersicum]
Solyc01g008050.4	0.91	0.14	0.04	0	0	0.27	0.1	0	0.96	10.66	0.8	2.77	14.85	1.04	1.87	7.22	5.45	1.52	5.35	2.07	10.23	Solyc01g008050.4	GO:0003674,molecular_function; GO:0003824,catalytic activity; GO:0005575,cellular_component; GO:0005622,intracellular anatomical structure; GO:0005623,obsolete cell; GO:0005737,cytoplasm; GO:0005794,Golgi apparatus; GO:0005975,carbohydrate metabolic process; GO:0005976,polysaccharide metabolic process; GO:0006073,cellular glucan metabolic process; GO:0008150,biological_process; GO:0008152,metabol…	--	XP_004228546.1 protein ALTERED XYLOGLUCAN 4 [Solanum lycopersicum]
Solyc01g008060.3	32.83	33.07	37.25	31.04	30.97	32.84	32.19	36.6	31.47	27.41	25.17	26.12	30.11	32.8	26.87	26.96	29.74	35.02	33.08	31.21	41.03	Solyc01g008060.3	--	--	XP_004228545.1 uncharacterized protein LOC101248411 [Solanum lycopersicum]
Solyc01g008070.3	113.28	94.98	42.06	109.04	84.38	48.78	109.93	82.64	51.16	84.82	98.21	91.98	60.55	139	70.93	95.38	39.37	87.51	96.28	84.5	54.06	Solyc01g008070.3	--	--	XP_004228544.1 uncharacterized protein LOC101248126 [Solanum lycopersicum]
Solyc01g008080.3	215.84	203.21	495.06	289	370.63	585	220.19	283.59	532.55	334.33	372.54	359.6	215.04	294.55	509.49	263.25	339.97	400.76	208.07	238.38	513.44	Solyc01g008080.3	GO:0000028,ribosomal small subunit assembly; GO:0003674,molecular_function; GO:0003735,structural constituent of ribosome; GO:0005198,structural molecule activity; GO:0005575,cellular_component; GO:0005622,intracellular anatomical structure; GO:0005623,obsolete cell; GO:0005737,cytoplasm; GO:0005829,cytosol; GO:0005840,ribosome; GO:0005886,plasma membrane; GO:0006412,translation; GO:0006518,pepti…	RP-S27e, RPS27; small subunit ribosomal protein S27e; K02978;	XP_004228542.1 40S ribosomal protein S27-2 isoform X1 [Solanum lycopersicum]
Solyc01g008090.4	283.34	205.88	285.8	199.37	236.29	265.15	252.91	200.79	232.2	368.16	204.6	208.77	357.51	296.38	236.66	296.18	469.31	271.23	239.64	207.69	374.05	Solyc01g008090.4	GO:0000028,ribosomal small subunit assembly; GO:0003674,molecular_function; GO:0003735,structural constituent of ribosome; GO:0005198,structural molecule activity; GO:0005575,cellular_component; GO:0005622,intracellular anatomical structure; GO:0005623,obsolete cell; GO:0005737,cytoplasm; GO:0005829,cytosol; GO:0005840,ribosome; GO:0005886,plasma membrane; GO:0006412,translation; GO:0006518,pepti…	RP-S27e, RPS27; small subunit ribosomal protein S27e; K02978;	XP_004228542.1 40S ribosomal protein S27-2 isoform X1 [Solanum lycopersicum]
Solyc01g008100.3	9.69	10.95	50.4	13.92	13.05	43.55	10.96	19.98	45.26	21.48	28.87	33.85	12.33	22.35	36.87	13.87	27.85	38.23	19.36	26.17	45.19	Solyc01g008100.3	GO:0005575,cellular_component; GO:0005622,intracellular anatomical structure; GO:0005623,obsolete cell; GO:0005737,cytoplasm; GO:0005773,vacuole; GO:0043226,organelle; GO:0043227,membrane-bounded organelle; GO:0043229,intracellular organelle; GO:0043231,intracellular membrane-bounded organelle; GO:0044424,obsolete intracellular part; GO:0044444,obsolete cytoplasmic part; GO:0044464,obsolete cell …	--	XP_004228540.1 uncharacterized protein At4g14100 [Solanum lycopersicum]
Solyc01g008110.4	133.92	112.8	153.55	108.89	101.33	122.16	107.1	125.83	98.38	105.92	154.35	134.9	89.22	147.69	131.14	95.68	155.25	159.5	137.33	125.48	144.91	Solyc01g008110.4	GO:0003674,molecular_function; GO:0003824,catalytic activity; GO:0004497,monooxygenase activity; GO:0005575,cellular_component; GO:0005622,intracellular anatomical structure; GO:0005623,obsolete cell; GO:0005737,cytoplasm; GO:0005783,endoplasmic reticulum; GO:0005794,Golgi apparatus; GO:0005886,plasma membrane; GO:0006629,lipid metabolic process; GO:0006694,steroid biosynthetic process; GO:000815…	CYP51; sterol 14alpha-demethylase [EC:1.14.14.154 1.14.15.36]; K05917;	KAG5628776.1 hypothetical protein H5410_000493 [Solanum commersonii]
Solyc01g008120.4	17.01	29.01	25.97	21.01	23.49	23.74	25.04	26.54	22.04	20.4	16.45	18.99	23.29	8.92	19.47	24.95	23.27	19.07	18.3	17.26	13.84	Solyc01g008120.4	GO:0000003,reproduction; GO:0003006,developmental process involved in reproduction; GO:0003674,molecular_function; GO:0003824,catalytic activity; GO:0004402,histone acetyltransferase activity; GO:0006325,chromatin organization; GO:0006473,protein acetylation; GO:0006475,internal protein amino acid acetylation; GO:0006807,nitrogen compound metabolic process; GO:0006996,organelle organization; GO:0…	EP300, CREBBP, KAT3; E1A/CREB-binding protein [EC:2.3.1.48]; K04498;	XP_010315288.1 histone acetyltransferase HAC1-like isoform X1 [Solanum lycopersicum]
Solyc01g008130.4	5.97	4.11	11.72	3.1	2.15	8.78	5.52	2.66	6.51	9.64	8.47	8.06	14.74	6.59	20.81	7.61	10.58	10.1	11.6	5.49	21.39	Solyc01g008130.4	--	--	XP_004228538.1 uncharacterized protein LOC101246461 isoform X2 [Solanum lycopersicum]
Solyc01g008140.4	11.58	14.22	9.7	13.22	11.3	10.62	12.26	11.06	11.48	23.62	11.34	17.03	24.19	9.28	18.5	14.93	19.98	16.09	13.9	11.97	26.03	Solyc01g008140.4	GO:0001653,peptide receptor activity; GO:0002376,immune system process; GO:0003674,molecular_function; GO:0003824,catalytic activity; GO:0004383,guanylate cyclase activity; GO:0004672,protein kinase activity; GO:0004674,protein serine/threonine kinase activity; GO:0006139,nucleobase-containing compound metabolic process; GO:0006163,purine nucleotide metabolic process; GO:0006164,purine nucleotide…	--	XP_004228537.1 phytosulfokine receptor 1 [Solanum lycopersicum]
Solyc01g008150.1	0	0.44	1.27	0.9	1.24	1.54	0	0	0.84	2.42	0.81	0	0.57	0.56	0.42	0.79	1.1	0.44	0	0	0	Solyc01g008150.1	--	--	KAH0724423.1 hypothetical protein KY284_000288 [Solanum tuberosum]
Solyc01g008160.4	36.94	26.09	18.99	35.61	34.16	20.81	40.89	21.41	18.31	18.46	28.81	26.6	25.17	38.78	16.18	28.91	9.03	17.55	25.3	27.42	19.64	Solyc01g008160.4	GO:0005575,cellular_component; GO:0005622,intracellular anatomical structure; GO:0005623,obsolete cell; GO:0005737,cytoplasm; GO:0006996,organelle organization; GO:0008150,biological_process; GO:0009507,chloroplast; GO:0009526,plastid envelope; GO:0009536,plastid; GO:0009657,plastid organization; GO:0009658,chloroplast organization; GO:0009941,chloroplast envelope; GO:0009987,cellular process; GO…	--	XP_004228536.1 protein SLOW GREEN 1, chloroplastic [Solanum lycopersicum]
Solyc01g008170.3	17.13	20.11	26.97	24.82	25.23	29.39	19.83	23.09	24.39	30.62	21.84	20.83	24.32	14.66	24.25	23.66	24.6	19.66	14.84	18.79	18.71	Solyc01g008170.3	GO:0003674,molecular_function; GO:0003676,nucleic acid binding; GO:0003723,RNA binding; GO:0003729,mRNA binding; GO:0005488,binding; GO:0097159,organic cyclic compound binding; GO:1901363,heterocyclic compound binding;	--	XP_004228895.1 zinc finger CCCH domain-containing protein 17 [Solanum lycopersicum]
Solyc01g008180.3	5.17	4.54	18.68	2.89	1.63	14.77	3.74	5.18	13.58	11.23	7.84	11.87	6.93	5.41	15.31	8.94	16.29	10.45	9.87	6.06	18.1	Solyc01g008180.3	--	--	XP_004228535.1 uncharacterized protein LOC101245575 [Solanum lycopersicum]
Solyc01g008190.4	15.86	17.67	9.31	19.65	21.8	10.95	15.96	17.52	9.9	15.03	10.23	15.4	12.69	8.73	10.3	14.17	10.13	10.38	11.53	10.97	10.65	Solyc01g008190.4	--	--	XP_004228534.1 uncharacterized protein LOC101245280 [Solanum lycopersicum]
Solyc01g008200.3	16.29	13.71	7.88	13.59	17.76	8.38	11.02	13.13	9.75	11.62	8.92	8.69	9.5	8.97	6.84	13.96	9.47	7.71	8.79	10.23	10.01	Solyc01g008200.3	--	--	TMW82715.1 hypothetical protein EJD97_005183 [Solanum chilense]
Solyc01g008220.3	5.33	0.64	5.87	2.03	0.43	2.34	3.42	2.6	6.97	7.29	14.67	6.49	6.44	3.11	7.19	4.22	7.88	9.59	11.37	6.31	7.59	Solyc01g008220.3	--	--	XP_004228894.1 UPF0664 stress-induced protein C29B12.11c-like [Solanum lycopersicum]
Solyc01g008230.4	42.9	51.34	109.17	51.71	53.78	110.78	34.7	55.69	90.25	49	49.31	58.59	44.64	62.31	59.26	61.97	33.21	50.31	39.01	50	75.86	Solyc01g008230.4	GO:0003674,molecular_function; GO:0003700,DNA-binding transcription factor activity; GO:0005575,cellular_component; GO:0005622,intracellular anatomical structure; GO:0005623,obsolete cell; GO:0005634,nucleus; GO:0006355,regulation of DNA-templated transcription; GO:0008150,biological_process; GO:0009889,regulation of biosynthetic process; GO:0010468,regulation of gene expression; GO:0010556,regul…	TCP21, CHE; transcription factor TCP21 (protein CCA1 HIKING EXPEDITION); K16221;	NP_001233810.1 TCP transcription factor 15 [Solanum lycopersicum]
Solyc01g008250.3	23.67	18.06	37.2	48.36	28.64	44.33	19.59	23.68	45.58	25.12	22.89	21.39	10.66	32.8	33.48	16	11.82	17.55	19.38	20.42	28.26	Solyc01g008250.3	GO:0003674,molecular_function; GO:0003824,catalytic activity; GO:0004791,thioredoxin-disulfide reductase activity; GO:0005575,cellular_component; GO:0005622,intracellular anatomical structure; GO:0005623,obsolete cell; GO:0005737,cytoplasm; GO:0006950,response to stress; GO:0006979,response to oxidative stress; GO:0008047,enzyme activator activity; GO:0008150,biological_process; GO:0008152,metabo…	trxA; thioredoxin 1; K03671;	XP_004228532.1 thioredoxin X, chloroplastic [Solanum lycopersicum]
Solyc01g008260.4	7.66	8.94	9	11.61	12.49	13.44	6.02	9.8	12.44	17.11	8.77	14.77	10.81	12.61	17.56	15.82	12.11	14.17	6.54	9.79	14.96	Solyc01g008260.4	--	--	XP_004228531.1 E2F-associated phosphoprotein [Solanum lycopersicum]
Solyc01g008270.3	33.9	29.83	54.82	41.59	29.81	38.61	31.95	38.9	43.73	33.17	30.58	35	39.47	31.25	37.43	35.56	48.3	41.66	32.75	32.33	52.89	Solyc01g008270.3	GO:0005575,cellular_component; GO:0005622,intracellular anatomical structure; GO:0005623,obsolete cell; GO:0005737,cytoplasm; GO:0005829,cytosol; GO:0006355,regulation of DNA-templated transcription; GO:0008150,biological_process; GO:0009889,regulation of biosynthetic process; GO:0010468,regulation of gene expression; GO:0010556,regulation of macromolecule biosynthetic process; GO:0016272,prefold…	--	NP_001305059.1 probable prefoldin subunit 5 [Solanum lycopersicum]
Solyc01g008280.4	32.1	45.53	63.09	46.18	51.05	66.43	35.21	45.65	56.82	42.84	37.75	41.23	45.63	28.39	50.94	39.89	49.48	48.97	24.51	34.84	49.84	Solyc01g008280.4	GO:0001101,response to acid chemical; GO:0006508,proteolysis; GO:0006511,ubiquitin-dependent protein catabolic process; GO:0006807,nitrogen compound metabolic process; GO:0008150,biological_process; GO:0008152,metabolic process; GO:0009056,catabolic process; GO:0009057,macromolecule catabolic process; GO:0009719,response to endogenous stimulus; GO:0009725,response to hormone; GO:0009737,response …	PPP2R4, PTPA; serine/threonine-protein phosphatase 2A activator; K17605;	XP_004228529.1 serine/threonine-protein phosphatase 2A activator [Solanum lycopersicum]
Solyc01g008290.3	5.17	7.67	11.68	10.49	6.55	13.72	5.41	6.98	12.02	12.46	7.36	7.88	16.94	4.47	8.98	16.96	18.87	6.37	4.93	5.32	10.96	Solyc01g008290.3	GO:0003674,molecular_function; GO:0003824,catalytic activity; GO:0004152,dihydroorotate dehydrogenase activity; GO:0005575,cellular_component; GO:0005622,intracellular anatomical structure; GO:0005623,obsolete cell; GO:0005737,cytoplasm; GO:0005739,mitochondrion; GO:0006139,nucleobase-containing compound metabolic process; GO:0006220,pyrimidine nucleotide metabolic process; GO:0006221,pyrimidine …	DHODH, pyrD; dihydroorotate dehydrogenase [EC:1.3.5.2]; K00254;	XP_004228528.1 dihydroorotate dehydrogenase (quinone), mitochondrial [Solanum lycopersicum]
Solyc01g008300.2	2.14	2.35	4.67	4.61	2.49	4.65	3.88	3.93	6.59	11.93	2.81	4.16	8.95	3.07	2.9	10.45	12.63	4.94	4.5	5.19	6.83	Solyc01g008300.2	GO:0003674,molecular_function; GO:0003824,catalytic activity; GO:0005575,cellular_component; GO:0005622,intracellular anatomical structure; GO:0005623,obsolete cell; GO:0005737,cytoplasm; GO:0005829,cytosol; GO:0006629,lipid metabolic process; GO:0006807,nitrogen compound metabolic process; GO:0007154,cell communication; GO:0007165,signal transduction; GO:0008150,biological_process; GO:0008152,me…	E2.3.1.133, HCT; shikimate O-hydroxycinnamoyltransferase [EC:2.3.1.133]; K13065; HHT1; omega-hydroxypalmitate O-feruloyl transferase [EC:2.3.1.188]; K15400;	XP_010315218.1 BAHD acyltransferase At5g47980-like isoform X2 [Solanum lycopersicum]
Solyc01g008310.4	47.44	55.06	51.82	60.53	56.71	55.15	54.45	57.01	55.71	59.68	48.22	54.55	66.65	51.21	57.04	69.58	65.88	59.72	53.5	59.53	55.72	Solyc01g008310.4	GO:0005575,cellular_component; GO:0005622,intracellular anatomical structure; GO:0005623,obsolete cell; GO:0005737,cytoplasm; GO:0005829,cytosol; GO:0006082,organic acid metabolic process; GO:0006139,nucleobase-containing compound metabolic process; GO:0006399,tRNA metabolic process; GO:0006412,translation; GO:0006418,tRNA aminoacylation for protein translation; GO:0006432,phenylalanyl-tRNA amino…	FARSB, pheT; phenylalanyl-tRNA synthetase beta chain [EC:6.1.1.20]; K01890;	XP_004228527.1 phenylalanine--tRNA ligase beta subunit, cytoplasmic [Solanum lycopersicum]
Solyc01g008320.3	34.13	44.68	23.17	46.98	45.83	34	43.79	40.74	29.21	31.35	31.43	29.16	25.48	18.42	28.8	32.02	18.74	22.32	22.08	25.41	18.88	Solyc01g008320.3	GO:0000325,plant-type vacuole; GO:0003674,molecular_function; GO:0003824,catalytic activity; GO:0004620,phospholipase activity; GO:0004806,triglyceride lipase activity; GO:0005575,cellular_component; GO:0005622,intracellular anatomical structure; GO:0005623,obsolete cell; GO:0005737,cytoplasm; GO:0005773,vacuole; GO:0005774,vacuolar membrane; GO:0005793,endoplasmic reticulum-Golgi intermediate co…	DDHD1; phospholipase DDHD1 [EC:3.1.1.-]; K13619;	XP_004228526.1 phospholipase SGR2 [Solanum lycopersicum]
Solyc01g008330.4	67.65	57.53	75.09	70.05	45.39	45.1	71.62	43.25	49.09	49.12	43.11	50.24	51.2	56.98	51.55	59.57	58.54	65.86	75.66	48.39	71.24	Solyc01g008330.4	--	accC; acetyl-CoA carboxylase, biotin carboxylase subunit [EC:6.4.1.2 6.3.4.14]; K01961;	KAH0732857.1 hypothetical protein KY289_004045 [Solanum tuberosum]
Solyc01g008340.3	9.39	10.41	15.46	10.29	10.8	13.97	10.47	9.47	14.14	15.73	12.09	10.02	16.63	9.1	10.21	16.28	13.8	11.42	9.87	12.11	11.25	Solyc01g008340.3	--	RP-L19, MRPL19, rplS; large subunit ribosomal protein L19; K02884;	NP_001234386.1 L19 ribosomal protein-like [Solanum lycopersicum]
Solyc01g008360.3	83.17	66.43	55.16	70.65	75.93	50.31	60.61	70.8	51.25	84.81	69.62	69.65	74.88	91.56	62.65	77.02	71.24	76.83	67.25	78.46	78.4	Solyc01g008360.3	--	SF3B14; pre-mRNA branch site protein p14; K12833;	NP_001316565.1 RNA recognition motif (RRM) domain-containg protein [Solanum lycopersicum]
Solyc01g008370.3	161.77	140.96	86.18	140.99	141.78	98.59	145.87	124.53	109.02	129.71	121.26	116.04	120.45	143.2	104.85	135.98	118.56	119.1	130.25	136.67	120.69	Solyc01g008370.3	GO:0000003,reproduction; GO:0000502,proteasome complex; GO:0003006,developmental process involved in reproduction; GO:0005575,cellular_component; GO:0005622,intracellular anatomical structure; GO:0005623,obsolete cell; GO:0005634,nucleus; GO:0006508,proteolysis; GO:0006511,ubiquitin-dependent protein catabolic process; GO:0006807,nitrogen compound metabolic process; GO:0007275,multicellular organ…	PSMD7, RPN8; 26S proteasome regulatory subunit N8; K03038;	NP_001316564.1 putative 26S proteasome subunit [Solanum lycopersicum]
Solyc01g008400.3	2.42	2.43	3.85	1.6	2.04	2.83	2.14	1.11	3.48	3.99	2.68	3.23	3.28	1.54	4.15	4.65	2.93	1.34	1.85	1.83	3.49	Solyc01g008400.3	--	--	TMW85092.1 hypothetical protein EJD97_023791 [Solanum chilense]
Solyc01g008390.3	0	0	0.03	0.03	0	0	0	0	0	0	0	0	0	0	0	0	0	0.08	0	0.04	0	Solyc01g008390.3	--	--	AAV33691.1 Hcr9-OR2C [Solanum pimpinellifolium]
Solyc01g008410.3	0.04	0.03	0.06	0.09	0	0	0.07	0	0.41	0.17	0.08	0.07	0.16	0.04	0	0.14	0.08	0.03	0.03	0	0.03	Solyc01g008410.3	--	--	TMW83583.1 hypothetical protein EJD97_001272, partial [Solanum chilense]
Solyc01g008420.3	5.01	12.2	5.07	7.14	4.84	3.23	11.19	3.86	3.11	0.11	0.53	1.76	0.04	0.9	2.48	0.12	1.1	1.59	1.25	0.97	1.14	Solyc01g008420.3	GO:0003674,molecular_function; GO:0005215,transporter activity; GO:0005342,organic acid transmembrane transporter activity; GO:0006810,transport; GO:0006811,ion transport; GO:0006820,anion transport; GO:0006842,tricarboxylic acid transport; GO:0006855,xenobiotic transmembrane transport; GO:0008150,biological_process; GO:0008509,anion transmembrane transporter activity; GO:0008514,organic anion tr…	--	XP_010315164.1 protein DETOXIFICATION 42-like [Solanum lycopersicum]
Solyc01g008425.1	0	0	0	0	0	0	0	0	0	0	0	0	0	0	0	0	0	0	0.06	0	0	Solyc01g008425.1	--	--	XP_019068548.1 uncharacterized protein LOC104646330 [Solanum lycopersicum]
Solyc01g008440.3	12.73	17.76	8.87	10.47	21.11	11.99	13.39	15.32	14.56	13.72	4.56	10.22	16.66	3.96	18.4	15.48	15.41	5.34	8.28	4.27	11.36	Solyc01g008440.3	GO:0001101,response to acid chemical; GO:0003674,molecular_function; GO:0003824,catalytic activity; GO:0004672,protein kinase activity; GO:0004674,protein serine/threonine kinase activity; GO:0004683,calmodulin-dependent protein kinase activity; GO:0005488,binding; GO:0005515,protein binding; GO:0005516,calmodulin binding; GO:0005575,cellular_component; GO:0005622,intracellular anatomical structu…	CPK; calcium-dependent protein kinase [EC:2.7.11.1]; K13412;	XP_004228520.1 calcium-dependent protein kinase 8 isoform X1 [Solanum lycopersicum]
Solyc01g008450.1	0.1	0.24	0	0	0	0	0	0	0	0.17	0	0	0.1	0	0.6	0.14	0.13	0.16	0	0.12	0.08	Solyc01g008450.1	--	--	TMW92558.1 hypothetical protein EJD97_012874 [Solanum chilense]
Solyc01g008460.3	18.94	15.18	15.21	26.99	19.04	16.35	24.12	17.54	19.33	28	17.31	18.87	25.04	16.48	21.05	24.86	25.27	22.39	12.83	16.92	26.57	Solyc01g008460.3	GO:0000003,reproduction; GO:0003006,developmental process involved in reproduction; GO:0005575,cellular_component; GO:0005622,intracellular anatomical structure; GO:0005623,obsolete cell; GO:0005737,cytoplasm; GO:0005739,mitochondrion; GO:0006091,generation of precursor metabolites and energy; GO:0008150,biological_process; GO:0008152,metabolic process; GO:0009856,pollination; GO:0009987,cellular…	--	XP_004228519.1 adrenodoxin-like protein 1, mitochondrial [Solanum lycopersicum]
Solyc01g008470.3	10.83	10.33	13.16	9.58	8.65	12.13	12.67	9.27	11.69	10.78	8.14	9.04	10.81	8.84	8.83	13.32	15.74	9.75	8.82	8.61	12.27	Solyc01g008470.3	GO:0005575,cellular_component; GO:0005622,intracellular anatomical structure; GO:0005623,obsolete cell; GO:0005737,cytoplasm; GO:0005783,endoplasmic reticulum; GO:0005789,endoplasmic reticulum membrane; GO:0005791,rough endoplasmic reticulum; GO:0006605,protein targeting; GO:0006612,protein targeting to membrane; GO:0006620,post-translational protein targeting to endoplasmic reticulum membrane; G…	SEC62; translocation protein SEC62; K12275;	XP_004228518.1 uncharacterized protein LOC101265358 [Solanum lycopersicum]
Solyc01g008480.4	9	13.38	11.83	11.37	7.61	12.14	9.76	11.98	12.88	10.37	8.97	10.23	6.2	9.12	11.41	8.68	7.74	11.77	8.59	8.56	10.84	Solyc01g008480.4	GO:0003674,molecular_function; GO:0003676,nucleic acid binding; GO:0003723,RNA binding; GO:0003824,catalytic activity; GO:0004518,nuclease activity; GO:0004519,endonuclease activity; GO:0005488,binding; GO:0005575,cellular_component; GO:0005622,intracellular anatomical structure; GO:0005623,obsolete cell; GO:0006139,nucleobase-containing compound metabolic process; GO:0006725,cellular aromatic co…	--	XP_010315134.1 pentatricopeptide repeat-containing protein At2g01390 [Solanum lycopersicum]
Solyc01g008490.4	19.39	25.15	11.77	22.14	22.51	13.09	18.68	18.55	11.92	19.98	16.92	18.4	16.59	17.43	13.69	19.11	10.95	17.6	15.72	19.04	16.19	Solyc01g008490.4	GO:0000003,reproduction; GO:0003006,developmental process involved in reproduction; GO:0003674,molecular_function; GO:0003700,DNA-binding transcription factor activity; GO:0005575,cellular_component; GO:0005622,intracellular anatomical structure; GO:0005623,obsolete cell; GO:0005634,nucleus; GO:0005667,transcription regulator complex; GO:0006355,regulation of DNA-templated transcription; GO:00072…	NFYA, HAP2; nuclear transcription factor Y, alpha; K08064;	XP_004228516.1 nuclear transcription factor Y subunit A-1 [Solanum lycopersicum]
Solyc01g008500.4	0.23	0.33	1.04	0.33	0.35	1.31	0.36	0	1.43	0.98	0.86	0.85	0.06	0.42	2.63	0.63	1.09	0.66	0.42	0.56	2.84	Solyc01g008500.4	--	IRAK4; interleukin-1 receptor-associated kinase 4 [EC:2.7.11.1]; K04733;	XP_010315122.1 rust resistance kinase Lr10-like [Solanum lycopersicum]
Solyc01g008510.3	5.02	24.46	0.1	72.73	22.35	0.25	43.55	2.18	0	1.16	7.81	1.28	0.27	15.85	0.2	1.04	0	0	8.48	13.11	0	Solyc01g008510.3	--	--	XP_004228890.1 photosystem II 5 kDa protein, chloroplastic-like [Solanum lycopersicum]
Solyc01g008520.3	0.79	1.62	2.61	2.47	1.35	2.16	1.85	1.26	2.32	1.59	2.72	4.19	0.97	0.81	2.86	1.34	1.11	1.74	1.82	1.22	1.21	Solyc01g008520.3	GO:0000003,reproduction; GO:0000150,DNA strand exchange activity; GO:0000217,DNA secondary structure binding; GO:0000280,nuclear division; GO:0000400,four-way junction DNA binding; GO:0000707,meiotic DNA recombinase assembly; GO:0000724,double-strand break repair via homologous recombination; GO:0000725,recombinational repair; GO:0000730,DNA recombinase assembly; GO:0003674,molecular_function; GO…	XRCC2; DNA-repair protein XRCC2; K10879;	XP_010315090.1 DNA repair protein XRCC2 homolog isoform X1 [Solanum lycopersicum]
Solyc01g008530.3	0.11	0.57	3.1	0.31	0.5	1.96	0.05	0.3	3.46	0.19	0.93	1.55	0.11	0.61	2.6	0.04	4.22	0.53	0.28	1	1.93	Solyc01g008530.3	--	--	NP_001234823.1 phenylacetaldehyde reductase [Solanum lycopersicum]
Solyc01g008540.4	0	0	0.05	0	0	0	0	0.12	0	0	0.1	0	0.53	0.07	0	0	0.09	0.05	0.05	0	0	Solyc01g008540.4	--	--	XP_019069502.1 cinnamoyl-CoA reductase 1 [Solanum lycopersicum]
Solyc01g008550.4	30.67	28.08	75.2	55.1	14.75	83.93	28.38	20.1	92.7	54.54	42.37	70.14	32.53	40.94	91.85	17.51	172.45	74.71	51.96	43.5	180.73	Solyc01g008550.4	--	--	NP_001234830.1 phenylacetaldehyde reductase [Solanum lycopersicum]
Solyc01g008560.3	19.82	10.61	21.44	7.77	8.13	12.75	19.32	10.52	15.64	28.41	22.65	12.8	24.35	13.05	44.26	35.89	19.7	13.92	26.9	12.36	24.86	Solyc01g008560.3	--	ppnK, NADK; NAD+ kinase [EC:2.7.1.23]; K00858;	XP_004228514.1 NAD(H) kinase 1 [Solanum lycopersicum]
Solyc01g008600.4	6.53	10.23	13.87	14.26	6.76	15.9	13.93	10.18	16.79	7.99	7.67	10.24	7.86	3.2	8.04	11.37	4.77	10.44	7.39	7.37	9.62	Solyc01g008600.4	GO:0003674,molecular_function; GO:0003676,nucleic acid binding; GO:0003723,RNA binding; GO:0003729,mRNA binding; GO:0005488,binding; GO:0097159,organic cyclic compound binding; GO:1901363,heterocyclic compound binding;	--	XP_004228513.1 zinc finger CCCH domain-containing protein 46-like isoform X2 [Solanum lycopersicum]
Solyc01g008620.4	0.2	0	0	0.38	0	0	0	0	0	0.71	0.05	0.2	0	0	0.05	0	0.04	0.16	0.44	0.16	0.11	Solyc01g008620.4	GO:0005575,cellular_component; GO:0005576,extracellular region; GO:0005615,extracellular space; GO:0044421,obsolete extracellular region part;	--	NP_001234798.2 glucan endo-1,3-beta-glucosidase A precursor [Solanum lycopersicum]
Solyc01g008640.4	0	0	0	0	0	0	0	0	0	1.17	0	0.05	0.41	0	0	0	0	0	0.07	0.06	0.04	Solyc01g008640.4	GO:0001101,response to acid chemical; GO:0003674,molecular_function; GO:0003824,catalytic activity; GO:0004497,monooxygenase activity; GO:0005575,cellular_component; GO:0006629,lipid metabolic process; GO:0006720,isoprenoid metabolic process; GO:0006721,terpenoid metabolic process; GO:0008150,biological_process; GO:0008152,metabolic process; GO:0009058,biosynthetic process; GO:0009719,response to…	CYP17A; steroid 17alpha-monooxygenase / 17alpha-hydroxyprogesterone deacetylase [EC:1.14.14.19 1.14.14.32]; K00512; CYP2J; cytochrome P450 family 2 subfamily J [EC:1.14.14.1 1.14.14.73 1.14.14.74 1.14.14.75]; K07418; CYP71D55; premnaspirodiene oxygenase [EC:1.14.14.151]; K15472; CYP99A2_3; 9beta-pimara-7,15-diene oxidase [EC:1.14.14.111]; K16085;	XP_004228511.1 premnaspirodiene oxygenase-like [Solanum lycopersicum]
Solyc01g008650.3	0	0	0	0	0	0	0	0	0	0.08	0	0.09	0	0	0.04	0	0.03	0	0.1	0	0.12	Solyc01g008650.3	GO:0001101,response to acid chemical; GO:0003674,molecular_function; GO:0003824,catalytic activity; GO:0004497,monooxygenase activity; GO:0005575,cellular_component; GO:0006629,lipid metabolic process; GO:0006720,isoprenoid metabolic process; GO:0006721,terpenoid metabolic process; GO:0008150,biological_process; GO:0008152,metabolic process; GO:0009058,biosynthetic process; GO:0009719,response to…	CYP17A; steroid 17alpha-monooxygenase / 17alpha-hydroxyprogesterone deacetylase [EC:1.14.14.19 1.14.14.32]; K00512; CYP2J; cytochrome P450 family 2 subfamily J [EC:1.14.14.1 1.14.14.73 1.14.14.74 1.14.14.75]; K07418; CYP71D55; premnaspirodiene oxygenase [EC:1.14.14.151]; K15472; CYP99A2_3; 9beta-pimara-7,15-diene oxidase [EC:1.14.14.111]; K16085;	XP_004228510.1 premnaspirodiene oxygenase [Solanum lycopersicum]
Solyc01g008660.4	2.91	3.9	8.42	8.82	7.74	11.46	3.64	4.11	6.54	6.77	3.7	3.62	3.62	1.59	7.64	4.54	5.09	4.69	1.78	1.63	5.47	Solyc01g008660.4	--	--	XP_004228886.1 F-box protein CPR1-like [Solanum lycopersicum]
Solyc01g008670.4	1.17	0.31	0.34	0	0	0.32	0.04	0.04	0.15	1.42	0.54	1.23	0.05	0.99	2.09	0.66	1.17	0.98	1.66	0.83	4.44	Solyc01g008670.4	GO:0001101,response to acid chemical; GO:0003674,molecular_function; GO:0003824,catalytic activity; GO:0004497,monooxygenase activity; GO:0005575,cellular_component; GO:0006629,lipid metabolic process; GO:0006720,isoprenoid metabolic process; GO:0006721,terpenoid metabolic process; GO:0008150,biological_process; GO:0008152,metabolic process; GO:0009058,biosynthetic process; GO:0009719,response to…	CYP17A; steroid 17alpha-monooxygenase / 17alpha-hydroxyprogesterone deacetylase [EC:1.14.14.19 1.14.14.32]; K00512; CYP2J; cytochrome P450 family 2 subfamily J [EC:1.14.14.1 1.14.14.73 1.14.14.74 1.14.14.75]; K07418; CYP71D55; premnaspirodiene oxygenase [EC:1.14.14.151]; K15472; CYP99A2_3; 9beta-pimara-7,15-diene oxidase [EC:1.14.14.111]; K16085;	XP_004228509.1 premnaspirodiene oxygenase-like [Solanum lycopersicum]
Solyc01g008680.4	11.15	8.57	1.74	8.07	7.73	2.11	7.44	4.83	2.5	10.05	5.46	4.38	7.89	8.66	4.21	10.67	3.6	3.53	4.25	3.03	1.9	Solyc01g008680.4	--	--	XP_004228508.1 uncharacterized protein LOC101261846 [Solanum lycopersicum]
Solyc01g008690.3	0	0.12	0	0	0	0	0	0.07	0	0	0.06	0	0	0	0	0	0.66	0	0	0.18	0	Solyc01g008690.3	GO:0003674,molecular_function; GO:0005215,transporter activity; GO:0005338,nucleotide-sugar transmembrane transporter activity; GO:0005457,GDP-fucose transmembrane transporter activity; GO:0005458,GDP-mannose transmembrane transporter activity; GO:0005575,cellular_component; GO:0005622,intracellular anatomical structure; GO:0005623,obsolete cell; GO:0005737,cytoplasm; GO:0005794,Golgi apparatus; …	PSENEN, PEN2; presenilin enhancer 2; K06170;	XP_004228507.1 GDP-mannose transporter GONST1-like isoform X1 [Solanum lycopersicum]
Solyc01g008700.4	46.83	79.29	15.19	67.64	150.71	18.18	76.06	88.86	15.31	12.72	76.92	77.53	9.05	92.63	23.79	13.62	7.96	75.46	59.98	144.99	23.61	Solyc01g008700.4	--	--	XP_004228506.3 Holliday junction resolvase MOC1, chloroplastic [Solanum lycopersicum]
Solyc01g008710.5.1	184.67	1138.67	0	515.68	1421.88	0.82	765.14	930.18	0	7.38	1880.03	931.94	8.97	1853.68	2.05	5.5	16.71	1039.46	1356.13	2418.85	35.61	Solyc01g008710.5.1	GO:0000272,polysaccharide catabolic process; GO:0003674,molecular_function; GO:0003824,catalytic activity; GO:0004553,hydrolase activity, hydrolyzing O-glycosyl compounds; GO:0004567,beta-mannosidase activity; GO:0005975,carbohydrate metabolic process; GO:0005976,polysaccharide metabolic process; GO:0008150,biological_process; GO:0008152,metabolic process; GO:0009056,catabolic process; GO:0009057…	MAN; mannan endo-1,4-beta-mannosidase [EC:3.2.1.78]; K19355;	NP_001234131.1 mannan endo-1,4-beta-mannosidase 4 precursor [Solanum lycopersicum]
Solyc01g008720.2	0	0	0	0	0	0	0.11	0	0	0	0	0	0	0	0	0	0	0	0	0	0	Solyc01g008720.2	GO:0000272,polysaccharide catabolic process; GO:0003674,molecular_function; GO:0003824,catalytic activity; GO:0004553,hydrolase activity, hydrolyzing O-glycosyl compounds; GO:0004567,beta-mannosidase activity; GO:0005975,carbohydrate metabolic process; GO:0005976,polysaccharide metabolic process; GO:0008150,biological_process; GO:0008152,metabolic process; GO:0009056,catabolic process; GO:0009057…	MAN; mannan endo-1,4-beta-mannosidase [EC:3.2.1.78]; K19355;	XP_004228885.1 mannan endo-1,4-beta-mannosidase 4-like [Solanum lycopersicum]
Solyc01g008730.3	23.73	24.19	12.93	17.56	25.61	13.57	21.78	21.68	13.69	30.16	18.63	17.84	23	22.81	18.05	25.05	19.14	18.94	20.66	19.92	16.71	Solyc01g008730.3	GO:0001101,response to acid chemical; GO:0002376,immune system process; GO:0003674,molecular_function; GO:0003676,nucleic acid binding; GO:0003677,DNA binding; GO:0003700,DNA-binding transcription factor activity; GO:0005488,binding; GO:0005515,protein binding; GO:0005575,cellular_component; GO:0005622,intracellular anatomical structure; GO:0005623,obsolete cell; GO:0005634,nucleus; GO:0005737,cy…	TGA; transcription factor TGA; K14431;	XP_004228505.1 transcription factor TGA2.2-like [Solanum lycopersicum]
Solyc01g008760.4	8.78	7.68	10.24	7.02	9.84	9.49	6.81	11.62	11.03	9.82	6.55	8.11	10.9	6.18	8.64	10.57	7.51	10.68	6.27	8.38	10.36	Solyc01g008760.4	GO:0005575,cellular_component; GO:0005622,intracellular anatomical structure; GO:0005623,obsolete cell; GO:0005634,nucleus; GO:0005654,nucleoplasm; GO:0005730,nucleolus; GO:0016592,mediator complex; GO:0031974,membrane-enclosed lumen; GO:0031981,nuclear lumen; GO:0032991,protein-containing complex; GO:0043226,organelle; GO:0043227,membrane-bounded organelle; GO:0043228,non-membrane-bounded organe…	--	XP_004228504.1 mediator-associated protein 2-like [Solanum lycopersicum]
Solyc01g008770.3	10.32	14.88	26.75	12.14	10.95	20.44	13.4	14.33	22.73	13.64	13.51	13.01	13.47	8.66	14.85	16.44	13.97	15.16	14.97	13.64	16.94	Solyc01g008770.3	GO:0000278,mitotic cell cycle; GO:0000280,nuclear division; GO:0000281,mitotic cytokinesis; GO:0000910,cytokinesis; GO:0000911,cytokinesis by cell plate formation; GO:0000919,cell plate assembly; GO:0003674,molecular_function; GO:0005096,GTPase activator activity; GO:0005575,cellular_component; GO:0005622,intracellular anatomical structure; GO:0005623,obsolete cell; GO:0005737,cytoplasm; GO:00058…	--	XP_004228503.1 rho GTPase-activating protein 7-like isoform X2 [Solanum lycopersicum]
Solyc01g008780.3	42.01	46.33	40.09	65.02	53.49	51.28	45.32	35.05	67.41	44.9	61.4	53.1	25.43	59.4	47.94	32.59	20.38	44.5	42.22	43.49	55.65	Solyc01g008780.3	--	--	XP_004228501.1 uncharacterized protein LOC101259869 [Solanum lycopersicum]
Solyc01g008790.4	1.21	2.29	40.73	0.99	1.72	41.01	0.77	5.03	47.73	1.29	8.46	13.71	0.67	2.19	18.84	1.33	4.62	9.39	2.56	4.76	17.55	Solyc01g008790.4	GO:0003674,molecular_function; GO:0003824,catalytic activity; GO:0003993,acid phosphatase activity; GO:0004620,phospholipase activity; GO:0004629,phospholipase C activity; GO:0006629,lipid metabolic process; GO:0006644,phospholipid metabolic process; GO:0006793,phosphorus metabolic process; GO:0006796,phosphate-containing compound metabolic process; GO:0008081,phosphoric diester hydrolase activit…	plc; phospholipase C [EC:3.1.4.3]; K01114;	XP_004228500.1 non-specific phospholipase C2 [Solanum lycopersicum]
Solyc01g008800.3	2.75	1.41	2.41	2.07	0.64	1.94	3.69	0.31	1.51	1.48	2.61	2.84	1.28	2.09	6.51	3.09	5.16	5.36	2.32	1.88	2.46	Solyc01g008800.3	GO:0002218,activation of innate immune response; GO:0002252,immune effector process; GO:0002253,activation of immune response; GO:0002376,immune system process; GO:0002682,regulation of immune system process; GO:0002684,positive regulation of immune system process; GO:0003674,molecular_function; GO:0005488,binding; GO:0005515,protein binding; GO:0005575,cellular_component; GO:0005622,intracellula…	RPS4; disease resistance protein RPS4; K16226;	XP_004228499.1 TMV resistance protein N [Solanum lycopersicum]
Solyc01g008810.3	15.6	18.26	10.67	19.96	15.39	13.87	19.6	15.31	17.61	15.71	11.48	13.76	12.35	14.26	17.01	17.26	9.9	16.78	12.34	11.26	18.37	Solyc01g008810.3	--	--	XP_004228498.1 uncharacterized protein LOC101258982 [Solanum lycopersicum]
Solyc01g008820.3	83.61	61.15	42.5	48.89	57.98	43.73	53.82	56.07	40.29	61.47	75.33	61.94	70.87	80.79	34.18	72.94	69.43	56.42	65.97	102.56	52.33	Solyc01g008820.3	GO:0000003,reproduction; GO:0000323,lytic vacuole; GO:0003674,molecular_function; GO:0003824,catalytic activity; GO:0004175,endopeptidase activity; GO:0004190,aspartic-type endopeptidase activity; GO:0005488,binding; GO:0005515,protein binding; GO:0005575,cellular_component; GO:0005622,intracellular anatomical structure; GO:0005623,obsolete cell; GO:0005737,cytoplasm; GO:0005764,lysosome; GO:0005…	--	XP_004228497.1 signal peptide peptidase [Solanum lycopersicum]
Solyc01g008830.2	0.34	2.7	0.48	0	0.22	0.49	0.04	2.99	1.91	0.08	0	0.23	0.05	0	0.48	0	1.34	0.62	0.28	1.8	0.04	Solyc01g008830.2	--	E1.10.3.3; L-ascorbate oxidase [EC:1.10.3.3]; K00423;	XP_004228883.1 L-ascorbate oxidase-like isoform X1 [Solanum lycopersicum]
Solyc01g008840.3	48.74	48.57	46.08	54.91	51.46	50.42	40.96	51.25	50.78	50.14	35.32	44.31	53.41	33.43	43.55	57.98	56.12	47.13	39.72	48.9	49.05	Solyc01g008840.3	GO:0000338,protein deneddylation; GO:0003674,molecular_function; GO:0003712,transcription coregulator activity; GO:0003714,transcription corepressor activity; GO:0005575,cellular_component; GO:0005622,intracellular anatomical structure; GO:0005623,obsolete cell; GO:0005634,nucleus; GO:0005737,cytoplasm; GO:0005829,cytosol; GO:0006355,regulation of DNA-templated transcription; GO:0006508,proteolys…	--	XP_004228496.1 COP9 signalosome complex subunit 2 [Solanum lycopersicum]
Solyc01g008850.3	144.15	96.78	52.64	88.88	98.21	48.82	95.19	189.87	60	106.68	123.1	135.34	159.7	151.87	87.14	128.61	135.25	92.64	117.99	160.28	66.91	Solyc01g008850.3	GO:0003674,molecular_function; GO:0003824,catalytic activity; GO:0004672,protein kinase activity; GO:0004674,protein serine/threonine kinase activity; GO:0005575,cellular_component; GO:0005622,intracellular anatomical structure; GO:0005623,obsolete cell; GO:0005634,nucleus; GO:0005737,cytoplasm; GO:0005829,cytosol; GO:0006468,protein phosphorylation; GO:0006793,phosphorus metabolic process; GO:00…	PRKAA, AMPK; 5'-AMP-activated protein kinase, catalytic alpha subunit [EC:2.7.11.11]; K07198;	XP_004228494.1 CBL-interacting serine/threonine-protein kinase 3 [Solanum lycopersicum]
Solyc01g008870.1	0.07	0	0.06	0	0	0	0	0	0	1.47	0	0.14	0.23	0	0.06	0	0.44	0	0	0	0.06	Solyc01g008870.1	--	--	TMW85254.1 hypothetical protein EJD97_023433 [Solanum chilense]
Solyc01g008880.3	0	0	0	0	0	0	0	0	0	0.48	0	0	0.57	0.14	0	0.1	0.64	0.11	0.4	0.17	0	Solyc01g008880.3	--	--	XP_004228881.3 ethylene-responsive transcription factor ERF069-like [Solanum lycopersicum]
Solyc01g008890.4	17.61	22.88	17.35	25.62	23.93	24.55	22.3	18.9	23.99	23.77	22.97	23.83	14.9	17.55	20.56	21.23	15.94	23.41	18.31	21.4	24.54	Solyc01g008890.4	--	--	XP_004228492.1 ethylene-responsive transcription factor CRF2 isoform X2 [Solanum lycopersicum]
Solyc01g008900.4	4.48	3.65	6.67	4.22	3.61	6.39	2.98	4.01	6.8	5.36	5.28	4.45	3.8	4.77	5.09	4.65	4.67	4.25	4.77	4.32	6.2	Solyc01g008900.4	GO:0000096,sulfur amino acid metabolic process; GO:0000098,sulfur amino acid catabolic process; GO:0003674,molecular_function; GO:0003824,catalytic activity; GO:0006082,organic acid metabolic process; GO:0006520,cellular amino acid metabolic process; GO:0006534,cysteine metabolic process; GO:0006790,sulfur compound metabolic process; GO:0006807,nitrogen compound metabolic process; GO:0008150,biol…	dcyD; D-cysteine desulfhydrase [EC:4.4.1.15]; K05396;	XP_004228490.1 D-cysteine desulfhydrase 2, mitochondrial isoform X1 [Solanum lycopersicum]
Solyc01g008910.2	15.78	7.51	2.96	4.12	10	3.51	4.83	5	3.95	10.07	2.32	2.88	10.4	6.65	2.4	11.07	4.52	3.41	5.54	5.8	4.27	Solyc01g008910.2	GO:0001101,response to acid chemical; GO:0003674,molecular_function; GO:0003676,nucleic acid binding; GO:0003677,DNA binding; GO:0003700,DNA-binding transcription factor activity; GO:0005488,binding; GO:0005575,cellular_component; GO:0005622,intracellular anatomical structure; GO:0005623,obsolete cell; GO:0005634,nucleus; GO:0006355,regulation of DNA-templated transcription; GO:0008150,biological…	--	XP_004228489.1 scarecrow-like protein 3 [Solanum lycopersicum]
Solyc01g008920.4	1.1	2.69	7.13	5.79	2.86	11.94	1.89	2.38	16.85	2.59	4.73	3.75	1.19	4.92	17.9	1.07	0.96	4	2.16	4.54	9.06	Solyc01g008920.4	--	--	XP_004228880.3 uncharacterized protein At2g37660, chloroplastic [Solanum lycopersicum]
Solyc01g008930.4	2.46	2.95	7.35	11.89	5.84	9	4.02	2.79	5.64	3.45	6.35	5.95	1.85	6.28	12.54	2.38	1.55	3.66	2.86	7.3	6.12	Solyc01g008930.4	GO:0003674,molecular_function; GO:0003824,catalytic activity; GO:0005575,cellular_component; GO:0005622,intracellular anatomical structure; GO:0005623,obsolete cell; GO:0005737,cytoplasm; GO:0007154,cell communication; GO:0007165,signal transduction; GO:0008150,biological_process; GO:0008152,metabolic process; GO:0009507,chloroplast; GO:0009536,plastid; GO:0009987,cellular process; GO:0010019,chl…	HY2; phytochromobilin:ferredoxin oxidoreductase [EC:1.3.7.4]; K08101;	NP_001234133.2 phytochromobilin synthase [Solanum lycopersicum]
Solyc01g008940.2	0	0	0	0	0	0.21	0	0	0	0.19	0	0	0	0	0.17	0	0	0.18	0	0	0	Solyc01g008940.2	--	--	KAG5629088.1 hypothetical protein H5410_000805 [Solanum commersonii]
Solyc01g008950.4	289.63	255.24	209.06	186.35	234.64	214.15	187.97	225.89	232.25	249.38	259.6	295.08	225.13	307.79	240.32	196.17	273.08	259.35	240.27	290.29	297.53	Solyc01g008950.4	GO:0003674,molecular_function; GO:0005488,binding; GO:0005509,calcium ion binding; GO:0005575,cellular_component; GO:0005622,intracellular anatomical structure; GO:0005623,obsolete cell; GO:0005737,cytoplasm; GO:0005773,vacuole; GO:0005774,vacuolar membrane; GO:0005856,cytoskeleton; GO:0005874,microtubule; GO:0005911,cell-cell junction; GO:0006109,regulation of carbohydrate metabolic process; GO:…	CALM; calmodulin; K02183; CML; calcium-binding protein CML; K13448;	OIT21873.1 calmodulin-7, partial [Nicotiana attenuata]
Solyc01g008960.3	31.41	34.19	111.67	42.03	29.29	104.88	30.58	58.5	113.4	62.06	105.42	117.03	51.38	39.52	145.96	55.76	102.33	116.91	46.34	49.85	100.89	Solyc01g008960.3	GO:0000003,reproduction; GO:0000228,nuclear chromosome; GO:0000785,chromatin; GO:0000791,euchromatin; GO:0002252,immune effector process; GO:0002376,immune system process; GO:0003006,developmental process involved in reproduction; GO:0003674,molecular_function; GO:0003676,nucleic acid binding; GO:0003682,chromatin binding; GO:0003723,RNA binding; GO:0003824,catalytic activity; GO:0004518,nuclease…	ELF2C, AGO; eukaryotic translation initiation factor 2C; K11593;	NP_001266156.1 argonaute 4A [Solanum lycopersicum]
Solyc01g008970.4	167.32	256.46	245.83	235.43	217.8	271.02	264.5	248.84	196.26	190.63	212.74	222.82	178.32	173.86	218.28	188.81	168.92	243.49	199.66	198.64	218.7	Solyc01g008970.4	--	HNRNPA1_3; heterogeneous nuclear ribonucleoprotein A1/A3; K12741;	NP_001309142.1 UBP1-associated protein 2A [Solanum lycopersicum]
Solyc01g008980.3	20.07	17.38	10.47	19.94	19.46	12.69	13.81	15.24	15.35	17.69	13.86	18.4	14.52	19.05	15.88	15.6	10.08	15.18	12.05	11.83	15.75	Solyc01g008980.3	GO:0001101,response to acid chemical; GO:0003674,molecular_function; GO:0003676,nucleic acid binding; GO:0003677,DNA binding; GO:0003700,DNA-binding transcription factor activity; GO:0005488,binding; GO:0005575,cellular_component; GO:0005622,intracellular anatomical structure; GO:0005623,obsolete cell; GO:0005634,nucleus; GO:0006355,regulation of DNA-templated transcription; GO:0008150,biological…	ABF; ABA responsive element binding factor; K14432;	TMW95678.1 hypothetical protein EJD97_008508 [Solanum chilense]
Solyc01g008990.4	19.25	18.31	16.95	16.51	17.2	15.1	21.93	19.68	14.99	20.55	14.14	14.02	21.24	18.61	16.72	23.79	17.71	19.54	17.54	16.72	16.83	Solyc01g008990.4	GO:0000346,transcription export complex; GO:0000347,THO complex; GO:0000445,THO complex part of transcription export complex; GO:0000781,chromosome, telomeric region; GO:0005575,cellular_component; GO:0005622,intracellular anatomical structure; GO:0005623,obsolete cell; GO:0005634,nucleus; GO:0005694,chromosome; GO:0006403,RNA localization; GO:0006405,RNA export from nucleus; GO:0006406,mRNA expo…	THOC7; THO complex subunit 7; K13176;	XP_004228484.1 THO complex subunit 7A [Solanum lycopersicum]
Solyc01g009000.3	33.15	33.9	41.42	33.54	32.92	41.52	34.58	44.05	32.13	28.29	24.5	29.78	27.66	26.27	37.1	22.7	30.8	38.17	27.53	25.67	37.8	Solyc01g009000.3	GO:0000209,protein polyubiquitination; GO:0003674,molecular_function; GO:0003824,catalytic activity; GO:0004842,ubiquitin-protein transferase activity; GO:0006508,proteolysis; GO:0006511,ubiquitin-dependent protein catabolic process; GO:0006807,nitrogen compound metabolic process; GO:0008150,biological_process; GO:0008152,metabolic process; GO:0009056,catabolic process; GO:0009057,macromolecule c…	--	XP_004228482.1 probable E3 ubiquitin-protein ligase RHC1A [Solanum lycopersicum]
Solyc01g009010.3	86.14	86.56	24.08	59	77.55	25.78	91.55	62.35	24.9	41.14	102.9	66.71	30.62	113.9	49.62	40.73	15.94	67.9	94.66	87.43	33.44	Solyc01g009010.3	GO:0003674,molecular_function; GO:0003824,catalytic activity; GO:0005575,cellular_component; GO:0005622,intracellular anatomical structure; GO:0005623,obsolete cell; GO:0005737,cytoplasm; GO:0006793,phosphorus metabolic process; GO:0006796,phosphate-containing compound metabolic process; GO:0008150,biological_process; GO:0008152,metabolic process; GO:0009507,chloroplast; GO:0009509,chromoplast; G…	ispE; 4-diphosphocytidyl-2-C-methyl-D-erythritol kinase [EC:2.7.1.148]; K00919;	NP_001295301.1 4-diphosphocytidyl-2-C-methyl-D-erythritol kinase, chloroplastic/chromoplastic [Solanum lycopersicum]
Solyc01g009020.4	318.09	288.47	280.32	175.58	233.57	272.24	248.18	299	312.31	173.42	267.35	318.8	189.03	476.3	284.01	148.19	205.11	402.33	311.75	327.74	392.86	Solyc01g009020.4	GO:0001101,response to acid chemical; GO:0002020,protease binding; GO:0003674,molecular_function; GO:0004857,enzyme inhibitor activity; GO:0004866,endopeptidase inhibitor activity; GO:0004869,cysteine-type endopeptidase inhibitor activity; GO:0005488,binding; GO:0005515,protein binding; GO:0006950,response to stress; GO:0006970,response to osmotic stress; GO:0006972,hyperosmotic response; GO:0006…	--	NP_001307602.1 cysteine proteinase inhibitor A [Solanum lycopersicum]
Solyc01g009030.4	14.61	16.95	14.08	13.7	17.27	13.3	16	16.48	13.51	24.32	22.87	20.97	24.39	14.41	18.9	23.98	27.01	19.46	20.16	19.25	12.6	Solyc01g009030.4	--	--	XP_004228479.1 protein DGS1, mitochondrial [Solanum lycopersicum]
Solyc01g009040.4	0	0.04	0.11	0	0	0.13	0	0	0.36	0	0	0.28	0	0	1.37	0.07	0	0.04	0.03	0	2.07	Solyc01g009040.4	--	--	XP_010313160.1 G2/mitotic-specific cyclin S13-7-like [Solanum lycopersicum]
Solyc01g009050.3	25.31	27.59	26.85	31.89	24.74	31.19	25.97	27.42	27.3	32.29	28.02	28.05	26.91	18.77	36.16	34.79	21.81	28.07	25.11	20.99	26.03	Solyc01g009050.3	GO:0003674,molecular_function; GO:0003824,catalytic activity; GO:0005488,binding; GO:0005575,cellular_component; GO:0005622,intracellular anatomical structure; GO:0005623,obsolete cell; GO:0005737,cytoplasm; GO:0005829,cytosol; GO:0006139,nucleobase-containing compound metabolic process; GO:0006163,purine nucleotide metabolic process; GO:0006725,cellular aromatic compound metabolic process; GO:00…	GPHN; gephyrin [EC:2.10.1.1 2.7.7.75]; K15376;	XP_004228477.1 molybdopterin biosynthesis protein CNX1 [Solanum lycopersicum]
Solyc01g009060.3	26.05	28.5	23.36	29.51	34.63	24.98	26.97	30.13	23.15	32.13	21.49	21.84	35.4	21.39	18.68	33.36	21.86	21.81	23.8	21.87	22.98	Solyc01g009060.3	--	SPOP; speckle-type POZ protein; K10523;	XP_004228476.1 BTB/POZ and MATH domain-containing protein 4-like [Solanum lycopersicum]
Solyc01g009070.3	4.65	8.12	14.66	10.01	7.61	18.28	6.16	9.56	19.7	6.89	9.02	12.15	4.21	5.72	15.18	5.21	6.81	12.55	5.94	9.43	13.36	Solyc01g009070.3	--	--	NP_001234357.2 GAMyb-like1 [Solanum lycopersicum]
Solyc01g009080.4	17.68	15.71	28.06	41.39	30.42	25.59	29.69	18.91	34.18	3.54	21.08	16.74	0.56	44.86	15.91	1.4	1.52	10.31	19.56	29.92	21.52	Solyc01g009080.4	GO:0003674,molecular_function; GO:0003676,nucleic acid binding; GO:0003723,RNA binding; GO:0003729,mRNA binding; GO:0005488,binding; GO:0005575,cellular_component; GO:0005622,intracellular anatomical structure; GO:0005623,obsolete cell; GO:0005634,nucleus; GO:0043226,organelle; GO:0043227,membrane-bounded organelle; GO:0043229,intracellular organelle; GO:0043231,intracellular membrane-bounded org…	--	XP_004228475.1 uncharacterized protein LOC101252420 [Solanum lycopersicum]
Solyc01g009090.3	35.52	35.55	29.18	38.24	36.71	29.47	37.46	44.24	21.91	39.75	29.1	29.7	39.26	30.83	33.69	42.13	35.18	37.01	32.09	32.11	34.8	Solyc01g009090.3	GO:0000381,regulation of alternative mRNA splicing, via spliceosome; GO:0003674,molecular_function; GO:0003676,nucleic acid binding; GO:0003677,DNA binding; GO:0003700,DNA-binding transcription factor activity; GO:0005488,binding; GO:0005575,cellular_component; GO:0005622,intracellular anatomical structure; GO:0005623,obsolete cell; GO:0005634,nucleus; GO:0005654,nucleoplasm; GO:0005730,nucleolus…	--	XP_004228474.1 serrate RNA effector molecule [Solanum lycopersicum]
Solyc01g009100.4	122.9	81.88	139.27	76.34	123.23	116.67	104.44	116.5	113.91	158.16	69.54	92.23	201.66	94.29	96.63	158.83	262.05	98.2	97.3	117.23	141.15	Solyc01g009100.4	GO:0002181,cytoplasmic translation; GO:0003674,molecular_function; GO:0003676,nucleic acid binding; GO:0003723,RNA binding; GO:0003735,structural constituent of ribosome; GO:0005198,structural molecule activity; GO:0005488,binding; GO:0005575,cellular_component; GO:0005622,intracellular anatomical structure; GO:0005623,obsolete cell; GO:0005737,cytoplasm; GO:0005829,cytosol; GO:0005840,ribosome; …	RP-L30e, RPL30; large subunit ribosomal protein L30e; K02908;	KAG5629113.1 hypothetical protein H5410_000830 [Solanum commersonii]
Solyc01g009120.3	15.16	17.14	10.15	19.27	12.62	11.59	14.34	12.85	12.4	13.86	10.69	10.19	8.96	13.71	12.94	16.25	6.44	10.83	10.47	8.47	10.31	Solyc01g009120.3	GO:0003674,molecular_function; GO:0003824,catalytic activity; GO:0005488,binding; GO:0005515,protein binding; GO:0005575,cellular_component; GO:0005622,intracellular anatomical structure; GO:0005623,obsolete cell; GO:0005634,nucleus; GO:0005737,cytoplasm; GO:0005829,cytosol; GO:0006476,protein deacetylation; GO:0006807,nitrogen compound metabolic process; GO:0008092,cytoskeletal protein binding; …	--	XP_004228472.1 histone deacetylase 14 isoform X1 [Solanum lycopersicum]
Solyc01g009145.1	12.92	18.43	39.06	13.68	23.87	38.22	13.66	24.35	33.46	30.98	17.77	20.91	33.02	15.67	28.42	31.79	41.83	20.83	17.18	19.48	22.77	Solyc01g009145.1	--	--	XP_006364493.1 PREDICTED: uncharacterized protein LOC102589420 [Solanum tuberosum]
Solyc01g009160.2	6.73	1.44	2.99	0.82	1.4	10.12	3.11	41.79	14.41	26.62	21.22	14.52	37.7	13.68	17.39	36.76	78.27	18.74	60.73	9.18	44.49	Solyc01g009160.2	GO:0005575,cellular_component; GO:0005911,cell-cell junction; GO:0006950,response to stress; GO:0006952,defense response; GO:0008150,biological_process; GO:0009506,plasmodesma; GO:0009605,response to external stimulus; GO:0009607,response to biotic stimulus; GO:0009617,response to bacterium; GO:0030054,cell junction; GO:0042742,defense response to bacterium; GO:0043207,response to external biotic…	--	NP_001315302.1 harpin-induced1-like [Solanum lycopersicum]
Solyc01g009170.4	60.69	79.08	63.63	89.98	62.34	55.82	63.9	52.17	46.68	21	54.12	59.12	32.39	31.77	54.4	40.92	36.11	53.58	31.08	45.49	62.94	Solyc01g009170.4	GO:0000160,phosphorelay signal transduction system; GO:0000976,transcription cis-regulatory region binding; GO:0001067,transcription regulatory region nucleic acid binding; GO:0001666,response to hypoxia; GO:0003674,molecular_function; GO:0003676,nucleic acid binding; GO:0003677,DNA binding; GO:0003690,double-stranded DNA binding; GO:0003700,DNA-binding transcription factor activity; GO:0005488,b…	EIN3; ethylene-insensitive protein 3; K14514;	NP_001234721.1 protein EIN3-like2 [Solanum lycopersicum]
Solyc01g009180.4	24.54	25.84	26.32	26.54	23.25	27.57	29.69	22.04	24.82	26.12	24.17	25.19	32.87	20.79	25.7	33.66	30.03	25.56	25.75	25.73	23.47	Solyc01g009180.4	GO:0000096,sulfur amino acid metabolic process; GO:0000097,sulfur amino acid biosynthetic process; GO:0003674,molecular_function; GO:0003824,catalytic activity; GO:0003871,5-methyltetrahydropteroyltriglutamate-homocysteine S-methyltransferase activity; GO:0005575,cellular_component; GO:0005576,extracellular region; GO:0005622,intracellular anatomical structure; GO:0005623,obsolete cell; GO:000573…	metE; 5-methyltetrahydropteroyltriglutamate--homocysteine methyltransferase [EC:2.1.1.14]; K00549;	XP_004228469.1 5-methyltetrahydropteroyltriglutamate--homocysteine methyltransferase [Solanum lycopersicum]
Solyc01g009190.3	0.06	0	0.05	0	0	0	0	0	0	0.11	0	0.12	0.12	0.06	0.09	0.34	0.04	0	0.13	0	0.24	Solyc01g009190.3	--	--	XP_025885393.1 double-stranded RNA-binding protein 1-like isoform X2 [Solanum lycopersicum]
Solyc01g009200.4	0	0	0.2	0	0	0	0	0.08	0.13	0	0	0	0	0	0.07	0.06	0.17	0	0	0	0.07	Solyc01g009200.4	--	HSP20; HSP20 family protein; K13993;	XP_004228876.1 inactive protein RESTRICTED TEV MOVEMENT 2-like [Solanum lycopersicum]
Solyc01g009210.2	0.41	0	0.32	0	0	0.38	0	0	0	0.72	0	0	0	0	0	0	0	0	0	0	0	Solyc01g009210.2	--	--	OIT08026.1 putative pentatricopeptide repeat-containing protein, mitochondrial [Nicotiana attenuata]
Solyc01g009220.3	0	0.08	0	0	0	0.09	0	0	0.31	0	0	0	0	0	0	0.07	0	0	0	0	0	Solyc01g009220.3	--	--	XP_004228874.1 inactive protein RESTRICTED TEV MOVEMENT 2-like [Solanum lycopersicum]
Solyc01g009230.4	1.68	3.7	8.2	6.43	3.41	8.17	1.94	5.29	8.06	2.62	2.56	3.91	3.04	1.27	7.15	4.07	5.36	4.06	1.98	3.1	4.5	Solyc01g009230.4	GO:0000166,nucleotide binding; GO:0003674,molecular_function; GO:0003824,catalytic activity; GO:0004029,aldehyde dehydrogenase (NAD+) activity; GO:0004031,aldehyde oxidase activity; GO:0005488,binding; GO:0005515,protein binding; GO:0005575,cellular_component; GO:0005622,intracellular anatomical structure; GO:0005623,obsolete cell; GO:0005737,cytoplasm; GO:0005829,cytosol; GO:0006066,alcohol meta…	AAO3; abscisic-aldehyde oxidase [EC:1.2.3.14]; K09842; AAO1_2; indole-3-acetaldehyde oxidase [EC:1.2.3.7]; K11817; AAO4; benzaldehyde dehydrogenase (NAD+) / indole-3-acetaldehyde oxidase [EC:1.2.1.28 1.2.3.7]; K22417;	XP_004228468.1 abscisic-aldehyde oxidase [Solanum lycopersicum]
Solyc01g009240.4	0	0	0	0	0	0	0	0	0	0	0	0	0	0	0	0	0	0	0	0.09	0	Solyc01g009240.4	GO:0000272,polysaccharide catabolic process; GO:0003674,molecular_function; GO:0003824,catalytic activity; GO:0004553,hydrolase activity, hydrolyzing O-glycosyl compounds; GO:0005575,cellular_component; GO:0005623,obsolete cell; GO:0005886,plasma membrane; GO:0005975,carbohydrate metabolic process; GO:0005976,polysaccharide metabolic process; GO:0008150,biological_process; GO:0008152,metabolic pr…	E3.2.1.21; beta-glucosidase [EC:3.2.1.21]; K01188; bglX; beta-glucosidase [EC:3.2.1.21]; K05349;	XP_004228467.1 uncharacterized protein LOC101250040 [Solanum lycopersicum]
Solyc01g009245.1	0.4	1.38	7.45	7.11	4.37	10.39	3.4	2.3	14.42	0.23	4.49	2.31	0	10.34	7.47	0	0.44	1.28	1.05	4.16	4.53	Solyc01g009245.1	--	--	XP_004228466.1 uncharacterized protein LOC101249750 [Solanum lycopersicum]
Solyc01g009250.3	1.58	1.63	0.7	1.56	2.54	1.27	0.6	1.86	1.73	1.99	1.5	1.2	0.7	2.18	2.24	0.65	1.96	1.91	1.38	1.5	0.9	Solyc01g009250.3	--	--	XP_004228873.1 uncharacterized protein LOC101249571 [Solanum lycopersicum]
Solyc01g009260.1	0	0	0	0	0	0	0	0	0	0	0	0	0	0	0	0	0	0	0	0	0	Solyc01g009260.1	--	--	XP_004228872.3 protein FAF-like, chloroplastic [Solanum lycopersicum]
Solyc01g009270.1	0	0	0	0	0	0	0	0.05	0	0	0	0	0	0	0	0	0	0	0	0	0	Solyc01g009270.1	--	--	AXQ00709.1 cell size regulator-like 3 protein [Solanum lycopersicum]
Solyc01g009280.4	18.44	23.87	24.12	19.56	21.55	23.53	19.13	22.66	17.96	23.41	18.71	19.14	21.14	13.06	20.33	23.69	15.82	19.11	16.74	17.93	17.59	Solyc01g009280.4	GO:0005575,cellular_component; GO:0005622,intracellular anatomical structure; GO:0005623,obsolete cell; GO:0005737,cytoplasm; GO:0005829,cytosol; GO:0005886,plasma membrane; GO:0016020,membrane; GO:0044424,obsolete intracellular part; GO:0044444,obsolete cytoplasmic part; GO:0044464,obsolete cell part; GO:0071944,cell periphery;	--	NP_001266022.1 Hop-interacting protein THI140 [Solanum lycopersicum]
Solyc01g009290.4	16.19	14.41	14.53	17.67	16.49	14.26	13.92	14.98	12.38	20.29	12.55	14.1	18.26	11.65	13.38	19.19	14.51	13.43	14.05	12.23	14.75	Solyc01g009290.4	GO:0000003,reproduction; GO:0000394,RNA splicing, via endonucleolytic cleavage and ligation; GO:0003006,developmental process involved in reproduction; GO:0003674,molecular_function; GO:0003824,catalytic activity; GO:0005575,cellular_component; GO:0005622,intracellular anatomical structure; GO:0005623,obsolete cell; GO:0005634,nucleus; GO:0006139,nucleobase-containing compound metabolic process; …	CLP1, HERB; polyribonucleotide 5'-hydroxyl-kinase [EC:2.7.1.78]; K14399;	KAH0728035.1 hypothetical protein KY284_003900 [Solanum tuberosum]
Solyc01g009300.3	9.08	17.22	46.44	9.73	13.58	43.37	10.2	30.71	50.52	6.04	14.41	21.86	6.27	8.38	43.2	7.43	8.47	34.58	12.76	15.94	22.05	Solyc01g009300.3	GO:0000226,microtubule cytoskeleton organization; GO:0003674,molecular_function; GO:0003824,catalytic activity; GO:0004672,protein kinase activity; GO:0005575,cellular_component; GO:0005622,intracellular anatomical structure; GO:0005623,obsolete cell; GO:0005737,cytoplasm; GO:0005856,cytoskeleton; GO:0005874,microtubule; GO:0005881,cytoplasmic microtubule; GO:0005938,cell cortex; GO:0006468,prote…	--	XP_004228463.1 serine/threonine-protein kinase Nek5-like [Solanum lycopersicum]
Solyc01g009310.3	105.15	84.88	156.7	73.09	41.22	163.89	51.91	72	121.41	96.57	86.29	135.65	96.62	49.23	105.5	77.65	172	102.06	77.39	63.12	114.86	Solyc01g009310.3	GO:0003674,molecular_function; GO:0003824,catalytic activity; GO:0005575,cellular_component; GO:0005622,intracellular anatomical structure; GO:0005623,obsolete cell; GO:0005737,cytoplasm; GO:0005783,endoplasmic reticulum; GO:0005789,endoplasmic reticulum membrane; GO:0005794,Golgi apparatus; GO:0005886,plasma membrane; GO:0006629,lipid metabolic process; GO:0006694,steroid biosynthetic process; G…	DHCR7; 7-dehydrocholesterol reductase [EC:1.3.1.21]; K00213;	NP_001353044.1 7-dehydrocholesterol reductase [Solanum lycopersicum]
Solyc01g009320.2	0	0	0	0	0	0	0	0	0	0.52	0	0	0.88	0	0	0.14	0.26	0	0	0	0	Solyc01g009320.2	GO:0003674,molecular_function; GO:0003824,catalytic activity; GO:0004842,ubiquitin-protein transferase activity; GO:0006807,nitrogen compound metabolic process; GO:0008150,biological_process; GO:0008152,metabolic process; GO:0009987,cellular process; GO:0016567,protein ubiquitination; GO:0016740,transferase activity; GO:0019538,protein metabolic process; GO:0019787,ubiquitin-like protein transfer…	--	XP_004228871.1 E3 ubiquitin-protein ligase PUB23-like [Solanum lycopersicum]
Solyc01g009340.4	0	0.05	0.6	0	0.09	0.17	0	0.17	0.37	0	0	0.06	0.12	0	0.05	0	0	0.15	0.04	0.15	0	Solyc01g009340.4	--	--	TMW83680.1 hypothetical protein EJD97_000991 [Solanum chilense]
Solyc01g009350.2	0	0	0	0	0	0	0	0	0	0	0	0	0	0	0	0	0	0	0	0	0	Solyc01g009350.2	GO:0000175,3'-5'-exoribonuclease activity; GO:0000288,nuclear-transcribed mRNA catabolic process, deadenylation-dependent decay; GO:0000289,nuclear-transcribed mRNA poly(A) tail shortening; GO:0000291,nuclear-transcribed mRNA catabolic process, exonucleolytic; GO:0000932,P-body; GO:0000956,nuclear-transcribed mRNA catabolic process; GO:0002213,defense response to insect; GO:0003674,molecular_func…	CNOT7_8, CAF1, POP2; CCR4-NOT transcription complex subunit 7/8; K12581;	XP_004228869.1 probable CCR4-associated factor 1 homolog 9 [Solanum lycopersicum]
Solyc01g009370.2	0.05	0.22	0	0	0	0	0	0	0	0.9	0	0.16	0.61	0.05	0	0	0.07	0.09	0.47	0.52	0	Solyc01g009370.2	GO:0003674,molecular_function; GO:0003824,catalytic activity; GO:0004497,monooxygenase activity; GO:0005488,binding; GO:0005515,protein binding; GO:0005575,cellular_component; GO:0005622,intracellular anatomical structure; GO:0005623,obsolete cell; GO:0005737,cytoplasm; GO:0005739,mitochondrion; GO:0005783,endoplasmic reticulum; GO:0005886,plasma membrane; GO:0006725,cellular aromatic compound me…	CYP98A, C3'H; 5-O-(4-coumaroyl)-D-quinate 3'-monooxygenase [EC:1.14.14.96]; K09754;	XP_004228867.1 cytochrome P450 98A2-like [Solanum lycopersicum]
Solyc01g009380.3	11.06	11.3	13.6	10.74	12.07	14.15	10.84	9.83	15.88	14.97	10.71	10.97	16.93	7.93	9.96	12.2	10.66	9.94	9.95	10.23	9.89	Solyc01g009380.3	GO:0005575,cellular_component; GO:0005622,intracellular anatomical structure; GO:0005623,obsolete cell; GO:0005737,cytoplasm; GO:0005783,endoplasmic reticulum; GO:0005789,endoplasmic reticulum membrane; GO:0006355,regulation of DNA-templated transcription; GO:0006357,regulation of transcription by RNA polymerase II; GO:0007275,multicellular organism development; GO:0007399,nervous system developm…	--	XP_004228460.2 nicalin-1-like [Solanum lycopersicum]
Solyc01g009390.4	20.84	26.67	11.63	21.18	23.22	16.93	20.37	22.62	14.32	22.84	12.06	15.79	22.09	12.27	16.18	25.64	17.61	15.68	13.45	15.21	13.84	Solyc01g009390.4	GO:0000288,nuclear-transcribed mRNA catabolic process, deadenylation-dependent decay; GO:0000290,deadenylation-dependent decapping of nuclear-transcribed mRNA; GO:0000932,P-body; GO:0000956,nuclear-transcribed mRNA catabolic process; GO:0003674,molecular_function; GO:0003676,nucleic acid binding; GO:0003723,RNA binding; GO:0003729,mRNA binding; GO:0005488,binding; GO:0005575,cellular_component; G…	DCP1B; mRNA-decapping enzyme 1B [EC:3.-.-.-]; K12611;	XP_004228459.1 mRNA-decapping enzyme-like protein [Solanum lycopersicum]
Solyc01g009420.4	139.33	128.72	200.64	151.86	134.26	150.69	142.5	177.58	174.26	121.74	152.9	164.15	125.62	120.97	139.27	102.15	162.14	173.37	123.4	147.78	149.66	Solyc01g009420.4	GO:0000166,nucleotide binding; GO:0003674,molecular_function; GO:0003824,catalytic activity; GO:0005488,binding; GO:0005575,cellular_component; GO:0005576,extracellular region; GO:0005622,intracellular anatomical structure; GO:0005623,obsolete cell; GO:0005737,cytoplasm; GO:0005829,cytosol; GO:0006139,nucleobase-containing compound metabolic process; GO:0006725,cellular aromatic compound metaboli…	AXS; UDP-apiose/xylose synthase; K12449;	XP_004228458.1 UDP-D-apiose/UDP-D-xylose synthase 2 [Solanum lycopersicum]
Solyc01g009430.3	265.67	368.28	68.56	211.66	312.07	106.16	196.29	322.18	136.67	48.15	144.76	331.95	54.76	205.96	294.24	74.23	37.4	278.19	113.5	335.7	107.38	Solyc01g009430.3	--	--	XP_004228457.1 uncharacterized protein At4g22758-like [Solanum lycopersicum]
Solyc01g009443.1	42.77	52.12	60.82	49.9	55.04	65.67	57.16	64.92	51.87	58.5	53.42	66.34	43.74	47.89	60.88	49.68	49.04	64.74	41.74	55.99	62.81	Solyc01g009443.1	GO:0005575,cellular_component; GO:0005622,intracellular anatomical structure; GO:0005623,obsolete cell; GO:0005737,cytoplasm; GO:0005739,mitochondrion; GO:0005740,mitochondrial envelope; GO:0005743,mitochondrial inner membrane; GO:0016020,membrane; GO:0019866,organelle inner membrane; GO:0031090,organelle membrane; GO:0031966,mitochondrial membrane; GO:0031967,organelle envelope; GO:0031975,envel…	--	XP_010327270.1 mitochondrial inner membrane protease ATP23 [Solanum lycopersicum]
Solyc01g009447.1	48.41	30.92	32.16	39.77	38.55	36.76	39.74	35.05	23.22	51.37	23.65	29.45	58.48	35.18	30.72	48.33	60.27	31.72	25.75	33.11	52.61	Solyc01g009447.1	GO:0003674,molecular_function; GO:0003735,structural constituent of ribosome; GO:0005198,structural molecule activity; GO:0005488,binding; GO:0005575,cellular_component; GO:0005622,intracellular anatomical structure; GO:0005623,obsolete cell; GO:0005737,cytoplasm; GO:0005829,cytosol; GO:0005840,ribosome; GO:0015934,large ribosomal subunit; GO:0022625,cytosolic large ribosomal subunit; GO:0022626,…	RP-LP2, RPLP2; large subunit ribosomal protein LP2; K02943;	XP_004228456.1 60S acidic ribosomal protein P2 [Solanum lycopersicum]
Solyc01g009470.2	0	0.03	0	0	0	0.03	0.06	0	0	0.03	0	0.06	0.1	0	0.03	0	0.02	0	0	0	0	Solyc01g009470.2	GO:0003674,molecular_function; GO:0003824,catalytic activity; GO:0003909,DNA ligase activity; GO:0003910,DNA ligase (ATP) activity; GO:0005575,cellular_component; GO:0005622,intracellular anatomical structure; GO:0005623,obsolete cell; GO:0005737,cytoplasm; GO:0006139,nucleobase-containing compound metabolic process; GO:0006259,DNA metabolic process; GO:0006260,DNA replication; GO:0006261,DNA-tem…	PARP2_3_4; poly [ADP-ribose] polymerase 2/3/4 [EC:2.4.2.30]; K10798;	XP_010326979.1 poly [ADP-ribose]
Solyc01g009480.4	0	0	0	0	0	0	0	0	0	0.11	0	0	1.26	0	0.05	0.23	0.13	0.05	0.05	0	0.1	Solyc01g009480.4	--	ABF; ABA responsive element binding factor; K14432;	XP_004228455.1 uncharacterized protein LOC101246557 [Solanum lycopersicum]
Solyc01g009490.1	0	0	0	0	0	0	0	0	0	0.17	0	0	0.2	0	0	0	0	0	0	0	0	Solyc01g009490.1	--	--	TMW83993.1 hypothetical protein EJD97_000277 [Solanum chilense]
Solyc01g009500.4	4.28	5.86	6.29	6.07	4.43	7.47	3.13	5.85	9.71	8.5	5.54	7.33	5.09	3.05	7.04	5.86	11.03	5.87	4.02	4.67	8.66	Solyc01g009500.4	--	ABF; ABA responsive element binding factor; K14432;	XP_004228454.1 uncharacterized protein LOC101246272 [Solanum lycopersicum]
Solyc01g009510.2	0	0	0	0	0	0	0	0	0	0	0	0.08	0	0.17	0	0	0	0.13	0	0.1	0	Solyc01g009510.2	--	--	XP_010326740.1 ABSCISIC ACID-INSENSITIVE 5-like protein 5 [Solanum lycopersicum]
Solyc01g009520.4	140.97	95.66	176.66	134.52	129.24	183.16	122.31	124.07	196.66	221.56	106.16	162.68	225.95	108.34	181.16	198.75	265.35	149.5	89.26	115.89	229.45	Solyc01g009520.4	GO:0000470,maturation of LSU-rRNA; GO:0003002,regionalization; GO:0003674,molecular_function; GO:0003676,nucleic acid binding; GO:0003723,RNA binding; GO:0003735,structural constituent of ribosome; GO:0005198,structural molecule activity; GO:0005488,binding; GO:0005575,cellular_component; GO:0005622,intracellular anatomical structure; GO:0005623,obsolete cell; GO:0005634,nucleus; GO:0005730,nucle…	RP-L10Ae, RPL10A; large subunit ribosomal protein L10Ae; K02865;	XP_004228453.1 60S ribosomal protein L10a-1 [Solanum lycopersicum]
Solyc01g009530.1	0	0	0	0	0	0	0	0	0	0	0.09	0	0	0	0	0	0	0	0	0	0	Solyc01g009530.1	--	--	KAH0724650.1 hypothetical protein KY284_000515 [Solanum tuberosum]
Solyc01g009540.1	0	0	0	0	0	0	0	0	0	0	0.21	0	0	0	0	0	0	0	0	0.35	0	Solyc01g009540.1	--	--	KAH0764581.1 hypothetical protein KY285_000452 [Solanum tuberosum]
Solyc01g009565.1	0.11	0	0.09	0	0.25	0.21	0	0.31	0.17	0	0	0.22	0	0.23	0.17	0	0	0	0	0	0.63	Solyc01g009565.1	--	--	--
Solyc01g009580.2	0	0	0.1	0	0	0	0	0	0	0	0	0	0	0	0	0	0	0	0	0	0	Solyc01g009580.2	GO:0000003,reproduction; GO:0003006,developmental process involved in reproduction; GO:0007275,multicellular organism development; GO:0008150,biological_process; GO:0009791,post-embryonic development; GO:0009908,flower development; GO:0010228,vegetative to reproductive phase transition of meristem; GO:0022414,reproductive process; GO:0032501,multicellular organismal process; GO:0032502,developmen…	--	XP_004228449.2 CEN-like protein 1 [Solanum lycopersicum]
Solyc01g009600.4	0	0	0	0	0	0	0	0	0	0	0	0	0	0	0	0	0	0	0.03	0	0	Solyc01g009600.4	--	--	XP_019069625.1 probable methyltransferase PMT15 [Solanum lycopersicum]
Solyc01g009610.3	23.19	14.71	46.91	14.62	14.62	44.68	19.68	14.9	41.81	29.08	15.49	20.35	27.54	18.49	30.46	24.18	30.16	19.76	22.26	21.8	40.58	Solyc01g009610.3	--	--	XP_004228447.1 protein phosphatase inhibitor 2 isoform X2 [Solanum lycopersicum]
Solyc01g009620.3	25	20.41	22.92	26.71	22.84	24.15	26.44	23.19	25.17	23.28	22.32	24.7	19.73	29.08	23.01	23.18	17.59	24.97	20.26	20.24	31.08	Solyc01g009620.3	GO:0002682,regulation of immune system process; GO:0002684,positive regulation of immune system process; GO:0003674,molecular_function; GO:0003676,nucleic acid binding; GO:0003682,chromatin binding; GO:0003723,RNA binding; GO:0003729,mRNA binding; GO:0005488,binding; GO:0005515,protein binding; GO:0005575,cellular_component; GO:0005622,intracellular anatomical structure; GO:0005623,obsolete cell;…	NUDT21, CPSF5, CFIM25; cleavage and polyadenylation specificity factor subunit 5; K14397;	XP_004228446.1 pre-mRNA cleavage factor Im 25 kDa subunit 2 [Solanum lycopersicum]
Solyc01g009630.3	37.37	32.17	23.88	44.54	29.84	27.71	45.6	31.73	29.21	32.44	28.4	26.14	27.08	36.56	23.09	41.33	17.57	28.58	29.95	25.45	29.61	Solyc01g009630.3	GO:0002682,regulation of immune system process; GO:0002684,positive regulation of immune system process; GO:0003674,molecular_function; GO:0003676,nucleic acid binding; GO:0003682,chromatin binding; GO:0003723,RNA binding; GO:0003729,mRNA binding; GO:0005488,binding; GO:0005515,protein binding; GO:0005575,cellular_component; GO:0005622,intracellular anatomical structure; GO:0005623,obsolete cell;…	NUDT21, CPSF5, CFIM25; cleavage and polyadenylation specificity factor subunit 5; K14397;	XP_004228445.1 pre-mRNA cleavage factor Im 25 kDa subunit 2 [Solanum lycopersicum]
Solyc01g009670.4	0.55	0.16	2.18	2.18	0.6	2.41	0.35	0.64	2.9	0.83	0.55	1.25	0.72	0.5	2.43	0.89	0.7	0.52	0.14	0.24	2.77	Solyc01g009670.4	--	--	XP_004228444.1 uncharacterized protein LOC101268130 [Solanum lycopersicum]
Solyc01g009690.3	2.91	0.36	2.37	1.65	0.19	1.22	3.73	0.29	1.22	0.22	0.56	0.55	0.39	0.23	0.31	0.36	0.25	0.74	0.69	0.42	1.69	Solyc01g009690.3	--	--	XP_004228442.1 receptor-like protein Cf-9 homolog isoform X1 [Solanum lycopersicum]
Solyc01g009700.3	1.22	0.36	1.41	0.46	0.4	0.95	2.66	3.09	1.25	1.36	3.51	2.88	2.22	1.49	1.02	2.44	1.93	2.29	3.19	1.52	1.1	Solyc01g009700.3	--	--	CAA05272.1 Hcr9-9A [Solanum pimpinellifolium]
Solyc01g009705.1	0	0	0	0	0	0	0	0	0	0	0	0	0	0	0	0	0	0	0	0	0.32	Solyc01g009705.1	--	--	--
Solyc01g009710.1	0	0.19	0.37	0	0.54	0	0	1.1	0	0	0	0.7	0	0	0.18	0	0	2.13	0	0.87	0.96	Solyc01g009710.1	--	--	--
Solyc01g009720.2	0	0.07	0	0	0.12	0.08	0	0.37	0.25	0	0	0	0.08	0	0.06	0	0.54	0.13	0.06	0	0	Solyc01g009720.2	--	--	XP_010326057.1 uncharacterized protein LOC101244608 [Solanum lycopersicum]
Solyc01g009750.3	229.92	222.97	158.29	155.67	236.24	166.23	163.3	164.7	145.48	247	158.69	141.19	181.88	190.14	145.94	224.47	172.59	164.87	157.09	138.55	170.15	Solyc01g009750.3	--	--	XP_004228441.1 cysteine-rich and transmembrane domain-containing protein WIH2 [Solanum lycopersicum]
Solyc01g009760.3	0.43	2.02	0.07	0.14	0.85	0.73	0	2.79	2.4	0.99	0	0.59	1.08	0	0.27	0	1.62	0.63	0.56	3.04	0.28	Solyc01g009760.3	--	--	XP_004228440.1 GEM-like protein 5 [Solanum lycopersicum]
Solyc01g009770.3	5.8	4.46	2.65	6.1	3.7	2.47	7.09	4.92	2.03	1.63	3.19	6.06	1	3.13	1.95	1.57	1.47	3.54	5.52	4.58	3.85	Solyc01g009770.3	--	--	XP_025885507.1 uncharacterized protein LOC101266440 [Solanum lycopersicum]
Solyc01g009780.3	64.42	33.09	24.34	21.89	27.65	33.81	30.76	58.08	48.07	102.2	55.87	42.15	134.18	48.05	36.12	95.63	70.43	48.53	90.89	47.97	48.59	Solyc01g009780.3	GO:0002682,regulation of immune system process; GO:0002683,negative regulation of immune system process; GO:0005575,cellular_component; GO:0005623,obsolete cell; GO:0005886,plasma membrane; GO:0008150,biological_process; GO:0010363,regulation of plant-type hypersensitive response; GO:0010941,regulation of cell death; GO:0016020,membrane; GO:0031347,regulation of defense response; GO:0031348,negat…	LITAF; lipopolysaccharide-induced tumor necrosis factor-alpha factor; K19363;	XP_004228438.1 GSH-induced LITAF domain protein [Solanum lycopersicum]
Solyc01g009790.1	1.02	0	0	0	0	0	0	0	0	1.34	0	0	0.52	0.52	0.39	0.36	0.68	0	0.37	0	0.81	Solyc01g009790.1	--	--	KAG5629922.1 hypothetical protein H5410_001639 [Solanum commersonii]
Solyc01g009795.1	0	0	0	0	0	0	0	0	0	0.72	0	0	0	0	0	0	0	0	0	0	0	Solyc01g009795.1	--	--	KAG5613234.1 hypothetical protein H5410_024515 [Solanum commersonii]
Solyc01g009810.3	3.78	0.52	0.08	0	0	0.2	0.38	0	0.33	13.71	0	0.42	7.59	0	0	13.91	3.1	0	1.17	0.13	0.43	Solyc01g009810.3	--	BAK1; brassinosteroid insensitive 1-associated receptor kinase 1 [EC:2.7.10.1 2.7.11.1]; K13416;	XP_004228437.1 leucine-rich repeat protein 1-like [Solanum lycopersicum]
Solyc01g009820.4	19.52	16.43	11.79	19.02	15.03	12.68	24.88	18.56	12.75	37.93	19.22	16.87	41.62	11.21	20.34	40.03	23.54	15.78	24.64	17.47	14.29	Solyc01g009820.4	GO:0005575,cellular_component; GO:0005623,obsolete cell; GO:0005886,plasma membrane; GO:0016020,membrane; GO:0044464,obsolete cell part; GO:0071944,cell periphery;	--	XP_004228436.1 uncharacterized protein At2g33490 isoform X1 [Solanum lycopersicum]
Solyc01g009830.3	0.14	0.11	2.73	0.06	0.27	3.44	0.06	0.58	1.63	0.62	0.16	0.14	0.22	0	0.65	0.1	0.66	0.63	0	0.17	1.69	Solyc01g009830.3	--	--	XP_004228435.1 nucleotide-sugar uncharacterized transporter 3-like [Solanum lycopersicum]
Solyc01g009850.4	17.55	14.03	14.65	14.05	16.4	14.12	16.2	13.28	12.77	17.14	14.92	17.82	15.95	21.17	11.06	17.42	16.55	18.61	15.59	14.71	22.48	Solyc01g009850.4	--	--	TMW87337.1 hypothetical protein EJD97_020089 [Solanum chilense]
Solyc01g009860.3	7.57	7.31	19.33	7.21	14.32	21.86	13.34	4.17	27.93	24.37	11.19	18.64	17.78	15.79	21.98	17.16	19.23	19.9	12.53	21.99	25.21	Solyc01g009860.3	GO:0001101,response to acid chemical; GO:0003674,molecular_function; GO:0003700,DNA-binding transcription factor activity; GO:0006355,regulation of DNA-templated transcription; GO:0006950,response to stress; GO:0006970,response to osmotic stress; GO:0007275,multicellular organism development; GO:0007568,aging; GO:0008150,biological_process; GO:0009628,response to abiotic stimulus; GO:0009651,resp…	--	NP_001233811.1 uncharacterized protein LOC100147720 [Solanum lycopersicum]
Solyc01g009870.3	1.92	0.13	9.95	0.25	0.12	5.59	1.29	1.14	9.1	8.7	6.76	3.53	13.62	0.9	5.64	11.26	8.5	3.56	8.73	1.63	7.99	Solyc01g009870.3	GO:0003674,molecular_function; GO:0003824,catalytic activity; GO:0006629,lipid metabolic process; GO:0006644,phospholipid metabolic process; GO:0006650,glycerophospholipid metabolic process; GO:0006793,phosphorus metabolic process; GO:0006796,phosphate-containing compound metabolic process; GO:0006873,cellular ion homeostasis; GO:0008081,phosphoric diester hydrolase activity; GO:0008150,biologica…	GDE1; glycerophosphodiester phosphodiesterase [EC:3.1.4.46]; K18696;	XP_010325619.1 glycerophosphodiester phosphodiesterase GDPD3-like isoform X3 [Solanum lycopersicum]
Solyc01g009920.3	0	0	0	0.03	0	0	0	0	0	0	0	0	0	0	0	0	0	0	0	0	0	Solyc01g009920.3	--	--	TMW85372.1 hypothetical protein EJD97_023263 [Solanum chilense]
Solyc01g009930.3	0.7	0	1.05	0	0	0.35	0.17	0.04	0.43	0.62	0.21	0.32	0.63	0.29	3.54	0.37	0.25	0.11	0.41	0.06	1.23	Solyc01g009930.3	--	--	XP_006363779.1 PREDICTED: receptor-like protein 12 [Solanum tuberosum]
Solyc01g009970.3	15.73	12.9	20.09	15.76	14.93	16.69	13.73	15.24	20.26	14.89	19.35	20.51	14.39	17.17	16.06	21.01	12.34	17.96	17.88	17.35	13.69	Solyc01g009970.3	--	--	XP_004228429.1 uncharacterized protein LOC101263344 isoform X1 [Solanum lycopersicum]
Solyc01g009990.3	99.54	69.45	97.62	99.26	88.53	94.95	89.91	68.62	83.7	78.02	69.51	66.91	61.93	85.75	95.5	87.16	47.1	56.3	73.3	63.95	78.87	Solyc01g009990.3	GO:0000413,protein peptidyl-prolyl isomerization; GO:0003674,molecular_function; GO:0003755,peptidyl-prolyl cis-trans isomerase activity; GO:0003824,catalytic activity; GO:0005488,binding; GO:0005515,protein binding; GO:0005575,cellular_component; GO:0005622,intracellular anatomical structure; GO:0005623,obsolete cell; GO:0005737,cytoplasm; GO:0006807,nitrogen compound metabolic process; GO:00081…	--	XP_004228428.1 photosynthetic NDH subunit of lumenal location 5, chloroplastic [Solanum lycopersicum]
Solyc01g010000.3	6.28	9.72	5.68	10.09	9.27	8.44	7.9	7.42	5.32	8.63	10.95	12.77	5.74	7.72	6.4	8.85	7.1	9.85	7.2	10.43	6.87	Solyc01g010000.3	--	--	XP_004228427.1 ACT domain-containing protein ACR4 [Solanum lycopersicum]
Solyc01g010020.3	9.28	2.51	8.84	2.02	2.29	6.29	5.74	7.86	8.61	7.4	13.48	12.11	6.36	12.2	21.46	5.95	14.06	15.73	12.76	10.45	32.45	Solyc01g010020.3	GO:0003674,molecular_function; GO:0005488,binding; GO:0005509,calcium ion binding; GO:0043167,ion binding; GO:0043169,cation binding; GO:0046872,metal ion binding;	CML; calcium-binding protein CML; K13448;	XP_004228426.1 probable calcium-binding protein CML15 [Solanum lycopersicum]
Solyc01g010030.3	2.56	3.19	3.25	4.35	2.98	3.94	3.54	5.83	4.04	4.55	2.48	3.22	3.64	2.74	3.5	4.28	3.97	3.66	5.5	3.6	2.48	Solyc01g010030.3	GO:0003674,molecular_function; GO:0003824,catalytic activity; GO:0004672,protein kinase activity; GO:0004674,protein serine/threonine kinase activity; GO:0004675,transmembrane receptor protein serine/threonine kinase activity; GO:0004888,transmembrane signaling receptor activity; GO:0005488,binding; GO:0005515,protein binding; GO:0005575,cellular_component; GO:0005623,obsolete cell; GO:0005886,pl…	IRAK4; interleukin-1 receptor-associated kinase 4 [EC:2.7.11.1]; K04733;	XP_004228851.1 proline-rich receptor-like protein kinase PERK9 [Solanum lycopersicum]
Solyc01g010050.3	31.19	30.47	24.69	31.79	26.7	25.88	29.99	29.96	35.05	23.98	22.17	24.51	24.66	30.4	32.2	24.58	15.87	27.26	19.35	25.01	32.87	Solyc01g010050.3	GO:0003674,molecular_function; GO:0003824,catalytic activity; GO:0004014,adenosylmethionine decarboxylase activity; GO:0005575,cellular_component; GO:0005622,intracellular anatomical structure; GO:0005623,obsolete cell; GO:0005737,cytoplasm; GO:0005829,cytosol; GO:0006576,cellular biogenic amine metabolic process; GO:0006595,polyamine metabolic process; GO:0006596,polyamine biosynthetic process; …	E4.1.1.17, ODC1, speC, speF; ornithine decarboxylase [EC:4.1.1.17]; K01581; speD, AMD1; S-adenosylmethionine decarboxylase [EC:4.1.1.50]; K01611;	NP_001307257.1 S-adenosylmethionine decarboxylase proenzyme-like [Solanum lycopersicum]
Solyc01g010060.2	53.7	6.89	10.14	0.67	5.29	4.28	13.09	51.77	17.66	53.74	47.93	38.13	56.8	38.49	62	43.7	111.84	29.1	57.7	29.8	37.28	Solyc01g010060.2	--	--	TMW84238.1 hypothetical protein EJD97_025562 [Solanum chilense]
Solyc01g010063.1	0	0	0	0.19	0	0	0	0	0	0.42	0	0	0	0	0	0	0	0	0	0	0	Solyc01g010063.1	--	--	--
Solyc01g010080.3	2.51	0.53	0	0.32	0.12	0	0.72	0.07	0.06	0.89	0.51	3.94	1	1.37	0.27	0.55	0.57	2.49	5.07	3.98	1.45	Solyc01g010080.3	GO:0003674,molecular_function; GO:0005215,transporter activity; GO:0005216,ion channel activity; GO:0005244,voltage-gated ion channel activity; GO:0005249,voltage-gated potassium channel activity; GO:0005261,cation channel activity; GO:0005267,potassium channel activity; GO:0005575,cellular_component; GO:0005622,intracellular anatomical structure; GO:0005623,obsolete cell; GO:0005737,cytoplasm; G…	--	XP_004228423.1 potassium channel KAT3-like [Solanum lycopersicum]
Solyc01g010130.4	0.99	2.18	3.85	2.68	1.05	5.09	1.33	2.15	4.91	1.7	2.48	3	1.12	1.13	4.1	2.2	1.73	2.49	1.38	1.61	2.02	Solyc01g010130.4	GO:0003674,molecular_function; GO:0003676,nucleic acid binding; GO:0003677,DNA binding; GO:0003700,DNA-binding transcription factor activity; GO:0005488,binding; GO:0006355,regulation of DNA-templated transcription; GO:0008150,biological_process; GO:0009314,response to radiation; GO:0009416,response to light stimulus; GO:0009628,response to abiotic stimulus; GO:0009637,response to blue light; GO:…	--	XP_004228422.1 transcription factor bHLH49-like [Solanum lycopersicum]
Solyc01g010150.3	7.48	12.4	1.41	4.83	4.82	2.08	12.23	3.88	1.78	14.87	3.72	4.97	12.05	4.3	3.95	8.34	11.93	2.65	5.52	3.07	2.77	Solyc01g010150.3	GO:0003674,molecular_function; GO:0005488,binding; GO:0005575,cellular_component; GO:0005911,cell-cell junction; GO:0006355,regulation of DNA-templated transcription; GO:0006807,nitrogen compound metabolic process; GO:0006808,regulation of nitrogen utilization; GO:0007154,cell communication; GO:0007584,response to nutrient; GO:0008150,biological_process; GO:0008152,metabolic process; GO:0009506,p…	--	XP_004228421.1 ACT domain-containing protein ACR4-like isoform X1 [Solanum lycopersicum]
Solyc01g010160.3	3.51	2.53	0	0.15	0.83	0	1.8	0.34	0	26.35	0.41	0	12.58	6	0	44.36	0.62	0.3	3.86	1.34	0	Solyc01g010160.3	GO:0003674,molecular_function; GO:0003824,catalytic activity; GO:0004553,hydrolase activity, hydrolyzing O-glycosyl compounds; GO:0004565,beta-galactosidase activity; GO:0005575,cellular_component; GO:0005576,extracellular region; GO:0005622,intracellular anatomical structure; GO:0005623,obsolete cell; GO:0005737,cytoplasm; GO:0008150,biological_process; GO:0008152,metabolic process; GO:0008422,b…	E3.2.1.21; beta-glucosidase [EC:3.2.1.21]; K01188;	XP_015070065.1 beta-glucosidase 40-like [Solanum pennellii]
Solyc01g010170.2	1.5	5.19	0	0.35	1.45	0	2.67	0.2	0	22.92	1.27	0.21	15.76	1.53	0	44.43	0.29	0.17	7.75	0.26	0	Solyc01g010170.2	--	--	XP_004228406.1 beta-glucosidase 40 [Solanum lycopersicum]
Solyc01g010175.1	1.79	1.44	0	0.1	0.1	0	0.79	0	0	3.37	0.09	0.12	4.09	0	0	5.39	0.6	0.1	1.57	0	0	Solyc01g010175.1	--	--	XP_015158446.1 PREDICTED: uncharacterized mitochondrial protein AtMg00810-like [Solanum tuberosum]
Solyc01g010180.3	63.63	10.13	90.93	18.04	7.23	66.98	32	32	97.22	11.51	11.21	10.25	21.15	19.15	44.92	4.7	94.78	18.89	16.41	5.49	32.45	Solyc01g010180.3	--	--	XP_004228419.1 uncharacterized protein LOC101260464 [Solanum lycopersicum]
Solyc01g010185.1	175.05	159.85	542.42	74.76	172.58	543.52	67.61	152.92	650.71	134.41	123.23	177.89	81.26	91.07	279.52	134.32	281.08	170.95	100.52	136.19	258.61	Solyc01g010185.1	--	--	XP_010324417.1 uncharacterized protein LOC101259868 isoform X1 [Solanum lycopersicum]
Solyc01g010215.1	12.82	13.91	34.28	8.31	8.89	23.93	6.93	13.86	34.96	8.5	9.14	13.51	4.7	8.78	20.5	2.34	54.11	10.11	8.07	10.35	20.15	Solyc01g010215.1	--	--	XP_004253398.1 uncharacterized protein LOC101246614 [Solanum lycopersicum]
Solyc01g010220.3	10.98	8.36	21.63	5.57	6.4	14.54	5.52	6.27	10.95	3.4	1.97	5.28	5.01	2.92	8.39	4.39	30.42	3.91	3.78	5.75	12.14	Solyc01g010220.3	--	--	XP_004228416.1 uncharacterized protein LOC101259565 [Solanum lycopersicum]
Solyc01g010230.2	84.91	62.26	150.27	13.97	21.75	130.33	28.27	32.14	142.19	81.73	16.7	42.43	45.27	17.04	74.29	27.98	260.24	37.61	39.23	36.06	76.77	Solyc01g010230.2	--	--	TMW85651.1 hypothetical protein EJD97_022763 [Solanum chilense]
Solyc01g010250.4	11.96	30.87	3.58	39.85	24.37	7.12	21.43	36.79	4.99	16.14	27.59	29.86	10.64	23.67	12.62	14.24	35.11	29.62	16.56	28.19	20.6	Solyc01g010250.4	GO:0003674,molecular_function; GO:0003824,catalytic activity; GO:0005575,cellular_component; GO:0005622,intracellular anatomical structure; GO:0005623,obsolete cell; GO:0005737,cytoplasm; GO:0005829,cytosol; GO:0006081,cellular aldehyde metabolic process; GO:0006098,pentose-phosphate shunt; GO:0006139,nucleobase-containing compound metabolic process; GO:0006725,cellular aromatic compound metaboli…	PGLS, pgl, devB; 6-phosphogluconolactonase [EC:3.1.1.31]; K01057;	XP_010324256.1 probable 6-phosphogluconolactonase 2 [Solanum lycopersicum]
Solyc01g010270.3	68.22	72.53	234.29	73.22	75.3	201.55	47.77	67.23	218.28	90.61	62.74	72.66	79.29	60.33	114.46	103.03	87.7	76.55	62.47	62.01	149.9	Solyc01g010270.3	GO:0000226,microtubule cytoskeleton organization; GO:0000902,cell morphogenesis; GO:0005575,cellular_component; GO:0005622,intracellular anatomical structure; GO:0005623,obsolete cell; GO:0005737,cytoplasm; GO:0005819,spindle; GO:0005856,cytoskeleton; GO:0005874,microtubule; GO:0005876,spindle microtubule; GO:0005881,cytoplasmic microtubule; GO:0005938,cell cortex; GO:0006950,response to stress; …	--	XP_004228412.1 protein SPIRAL1-like 1 [Solanum lycopersicum]
Solyc01g010280.3	0	0	0	0	0	0.18	0	0	0	0	0	0	0	0	0.1	0	0	0	0	0	0.05	Solyc01g010280.3	--	--	XP_010324124.1 uncharacterized protein LOC101258295 [Solanum lycopersicum]
Solyc01g010290.4	8.09	12.91	12.55	5.37	8.93	16.2	4.32	10.06	16.79	18.74	10.22	17.13	12.87	9.85	20.84	12.5	18.18	12.81	11.94	10.24	16.26	Solyc01g010290.4	GO:0003674,molecular_function; GO:0005215,transporter activity; GO:0005274,allantoin:proton symporter activity; GO:0005345,purine nucleobase transmembrane transporter activity; GO:0005350,pyrimidine nucleobase transmembrane transporter activity; GO:0005575,cellular_component; GO:0005622,intracellular anatomical structure; GO:0005623,obsolete cell; GO:0005737,cytoplasm; GO:0005886,plasma membrane;…	--	XP_025885561.1 ureide permease 1-like isoform X3 [Solanum lycopersicum]
Solyc01g010310.4	1.07	2.76	14.32	1.75	2.26	9.94	0.38	6	11.7	3.4	8.64	13.84	7.42	1.63	9.5	1.38	20.2	8.55	2.55	4.93	10.68	Solyc01g010310.4	GO:0001871,obsolete pattern binding; GO:0001872,(1->3)-beta-D-glucan binding; GO:0003674,molecular_function; GO:0003824,catalytic activity; GO:0004553,hydrolase activity, hydrolyzing O-glycosyl compounds; GO:0005488,binding; GO:0005575,cellular_component; GO:0005623,obsolete cell; GO:0005886,plasma membrane; GO:0005911,cell-cell junction; GO:0009506,plasmodesma; GO:0016020,membrane; GO:0016787,hy…	--	XP_004228409.1 PLASMODESMATA CALLOSE-BINDING PROTEIN 1 [Solanum lycopersicum]
Solyc01g010350.4	0	0.1	0.41	0.1	0	0.22	0.05	0	0.09	0.05	0	0.12	0	0	0.05	0.04	0.04	0.05	0.04	0.29	0.09	Solyc01g010350.4	GO:0003674,molecular_function; GO:0005215,transporter activity; GO:0005342,organic acid transmembrane transporter activity; GO:0005575,cellular_component; GO:0005622,intracellular anatomical structure; GO:0005623,obsolete cell; GO:0005737,cytoplasm; GO:0006810,transport; GO:0006811,ion transport; GO:0006820,anion transport; GO:0008028,monocarboxylic acid transmembrane transporter activity; GO:000…	--	XP_004228846.1 triose phosphate/phosphate translocator, chloroplastic-like [Solanum lycopersicum]
Solyc01g010360.3	0.61	0.55	1.6	1.06	0	1.72	1.97	0.28	0.82	0.2	1.58	0.97	0.08	1.25	2.4	0.16	0	6.11	0.99	0.83	2.56	Solyc01g010360.3	--	YWHAE; 14-3-3 protein epsilon; K06630;	XP_004228408.1 14-3-3-like protein GF14 iota [Solanum lycopersicum]
Solyc01g010365.1	2.21	4.2	0.98	3.09	3.09	0.15	2.52	1.16	1.46	1.95	1.28	1.38	1.63	0.96	1.69	2.26	1.48	1.02	1.37	5.54	1.89	Solyc01g010365.1	--	--	--
Solyc01g010370.3	0.68	0.88	6.59	1.15	1.02	5.37	1.28	2.56	4.25	3.34	2.72	3.45	2.31	0.99	3.3	4.57	2.77	3.22	2.74	2.46	4.19	Solyc01g010370.3	GO:0003674,molecular_function; GO:0003824,catalytic activity; GO:0005575,cellular_component; GO:0005622,intracellular anatomical structure; GO:0005623,obsolete cell; GO:0005737,cytoplasm; GO:0005773,vacuole; GO:0005774,vacuolar membrane; GO:0005794,Golgi apparatus; GO:0008150,biological_process; GO:0008152,metabolic process; GO:0008168,methyltransferase activity; GO:0008757,S-adenosylmethionine-d…	--	XP_010323873.1 probable methyltransferase PMT5 [Solanum lycopersicum]
Solyc01g010390.3	1.79	1.65	6	1.39	2.63	5.07	0.97	4.81	14.36	0.54	1.16	2.54	0.81	0.98	2.83	0	3.33	2.78	1.7	3.06	6.05	Solyc01g010390.3	GO:0003674,molecular_function; GO:0003824,catalytic activity; GO:0004553,hydrolase activity, hydrolyzing O-glycosyl compounds; GO:0004565,beta-galactosidase activity; GO:0005575,cellular_component; GO:0005576,extracellular region; GO:0005622,intracellular anatomical structure; GO:0005623,obsolete cell; GO:0005737,cytoplasm; GO:0008150,biological_process; GO:0008152,metabolic process; GO:0008422,b…	E3.2.1.21; beta-glucosidase [EC:3.2.1.21]; K01188;	XP_004228406.1 beta-glucosidase 40 [Solanum lycopersicum]
Solyc01g010410.3	2.03	4.43	1.92	2.49	6.14	2.13	2.76	8.39	3.77	6.73	6.99	7.11	2.93	2.92	3.11	3.79	4.31	4.63	3.41	4.58	1.73	Solyc01g010410.3	GO:0003674,molecular_function; GO:0003700,DNA-binding transcription factor activity; GO:0005575,cellular_component; GO:0005622,intracellular anatomical structure; GO:0005623,obsolete cell; GO:0005634,nucleus; GO:0006355,regulation of DNA-templated transcription; GO:0008150,biological_process; GO:0009889,regulation of biosynthetic process; GO:0010468,regulation of gene expression; GO:0010556,regul…	--	XP_004228405.1 zinc finger protein 91-like [Solanum lycopersicum]
Solyc01g010420.3	0.91	0.73	0	1.02	1.79	0.21	0	0.62	0.17	8.79	0	0	11.13	0	0.95	13.95	9.85	0	0.33	0.55	0.54	Solyc01g010420.3	--	--	XP_010323681.1 uncharacterized protein LOC104648381 [Solanum lycopersicum]
Solyc01g010430.4	30.64	13.18	12.24	7.69	12.41	9.43	11.17	31.42	14.4	108.06	51.7	39.81	111.25	32.4	50.97	87.21	113.42	35.6	66.32	25.03	39.63	Solyc01g010430.4	--	--	XP_010323732.1 uncharacterized protein LOC101261849 [Solanum lycopersicum]
Solyc01g010440.4	16.83	21.99	38.84	40.2	24.99	39.81	27.81	37.04	38.15	37.05	33.5	39.26	22.43	19.96	43.54	32.88	26.8	43.92	27.41	33.17	40.31	Solyc01g010440.4	--	--	XP_004228404.1 uncharacterized protein LOC101255911 [Solanum lycopersicum]
Solyc01g010460.4	2.16	3.71	5.32	6.66	3.2	5.57	6.36	3.59	4.57	3.55	4.7	4.25	2.71	2.79	6.37	4.21	2.65	3.01	3.11	2.68	3.77	Solyc01g010460.4	GO:0000271,polysaccharide biosynthetic process; GO:0001871,obsolete pattern binding; GO:0003674,molecular_function; GO:0005488,binding; GO:0005575,cellular_component; GO:0005622,intracellular anatomical structure; GO:0005623,obsolete cell; GO:0005737,cytoplasm; GO:0005975,carbohydrate metabolic process; GO:0005976,polysaccharide metabolic process; GO:0005982,starch metabolic process; GO:0006073,c…	--	XP_019069694.1 protein PTST homolog 2, chloroplastic isoform X6 [Solanum lycopersicum]
Solyc01g010470.2	5.87	6.38	9.86	9.2	4.7	8.47	10.33	5.99	9.74	7.15	7.65	8.96	4.33	7.49	10.69	8.47	4.24	6.68	7.13	3.27	10.1	Solyc01g010470.2	GO:0000271,polysaccharide biosynthetic process; GO:0001871,obsolete pattern binding; GO:0003674,molecular_function; GO:0005488,binding; GO:0005575,cellular_component; GO:0005622,intracellular anatomical structure; GO:0005623,obsolete cell; GO:0005737,cytoplasm; GO:0005975,carbohydrate metabolic process; GO:0005976,polysaccharide metabolic process; GO:0005982,starch metabolic process; GO:0006073,c…	--	XP_010323543.1 protein PTST homolog 2, chloroplastic isoform X1 [Solanum lycopersicum]
Solyc01g010480.3	43.62	67.19	92.36	47.38	48.08	149.61	30.83	79.77	117.88	36.08	82.11	100.06	32.93	94.45	43.93	33.94	19.2	106.07	58.58	100.71	95.97	Solyc01g010480.3	--	--	XP_004228401.1 protein TWIN LOV 1-like isoform X1 [Solanum lycopersicum]
Solyc01g010490.4	33.32	31.79	0.64	16.85	37.6	2.99	26.73	46.22	3.23	16.21	31.01	26.69	17.09	53.14	1.64	28.85	3.07	30.41	47.04	43.13	1.81	Solyc01g010490.4	GO:0000162,tryptophan biosynthetic process; GO:0002376,immune system process; GO:0003674,molecular_function; GO:0003824,catalytic activity; GO:0004497,monooxygenase activity; GO:0005575,cellular_component; GO:0005622,intracellular anatomical structure; GO:0005623,obsolete cell; GO:0005737,cytoplasm; GO:0005739,mitochondrion; GO:0005783,endoplasmic reticulum; GO:0005886,plasma membrane; GO:0006082…	CYP17A; steroid 17alpha-monooxygenase / 17alpha-hydroxyprogesterone deacetylase [EC:1.14.14.19 1.14.14.32]; K00512; CYP83B1; aromatic aldoxime N-monooxygenase [EC:1.14.14.45]; K11818; CYP83A1; (methylthio)alkanaldoxime N-monooxygenase [EC:1.14.14.43]; K12156;	XP_004228400.1 cytochrome P450 71A1 [Solanum lycopersicum]
Solyc01g150111.1	0	0	0	0	0	0	0	0	0	0	0	0	0	0	0	0.11	0	0	0	0	0	Solyc01g150111.1	--	--	--
Solyc01g010500.3	0	0	0	0.05	0	0	0	0	0	0	0	0	0	0	0	0	0	0	0	0	0.05	Solyc01g010500.3	--	--	XP_019069702.1 uncharacterized protein LOC104648157 [Solanum lycopersicum]
Solyc01g010510.4	0.87	0.74	2.05	1.27	1	1.54	1.22	1.18	1.06	1.57	1.35	1.69	1.47	0.6	1.64	2.52	1.62	0.66	0.83	1.27	2.01	Solyc01g010510.4	GO:0003674,molecular_function; GO:0003676,nucleic acid binding; GO:0003723,RNA binding; GO:0003824,catalytic activity; GO:0004518,nuclease activity; GO:0004519,endonuclease activity; GO:0005488,binding; GO:0005575,cellular_component; GO:0005622,intracellular anatomical structure; GO:0005623,obsolete cell; GO:0006139,nucleobase-containing compound metabolic process; GO:0006725,cellular aromatic co…	--	XP_010323246.1 pentatricopeptide repeat-containing protein At1g26900, mitochondrial [Solanum lycopersicum]
Solyc01g010520.3	0.31	0.95	13.62	0.88	0.77	14.54	0.82	1.65	15.52	0.81	1.44	3.98	0.11	1.09	6.93	0.44	1.88	3.39	1.15	1.3	7.47	Solyc01g010520.3	--	--	XP_004228399.1 uncharacterized protein LOC101254226 [Solanum lycopersicum]
Solyc01g010540.3	76.6	53.03	88.82	74.01	71.74	74.36	70.06	70.39	71.17	105.99	55.07	67.97	105.62	54.47	77.13	97.78	130.59	65.54	54.57	57.72	97.94	Solyc01g010540.3	--	RP-S9e, RPS9; small subunit ribosomal protein S9e; K02997;	XP_004228395.1 40S ribosomal protein S9-2 [Solanum lycopersicum]
Solyc01g010570.4	20.03	21.75	16.63	34.35	27.22	20.63	22.67	24.8	20.15	24.25	22.05	28.17	20.11	19.41	25.37	25.71	19.6	27.75	16.07	21.22	22.03	Solyc01g010570.4	--	--	XP_004228397.1 uncharacterized protein LOC101253611 [Solanum lycopersicum]
Solyc01g010580.3	91.74	75.93	140.12	122.62	94.6	132.89	109.7	98.54	143.99	168.48	138.42	149.61	125.46	120.66	181.88	122.84	174.71	143.53	88.84	89.2	197.51	Solyc01g010580.3	--	RP-S9e, RPS9; small subunit ribosomal protein S9e; K02997;	XP_004228395.1 40S ribosomal protein S9-2 [Solanum lycopersicum]
Solyc01g010590.2	20.05	18.09	28.24	18.85	16.47	28.13	15.27	17.52	25.63	15.97	16.08	23.54	13.14	17.52	21.66	16.25	17.98	20.63	17.03	20.86	33.76	Solyc01g010590.2	GO:0000413,protein peptidyl-prolyl isomerization; GO:0003674,molecular_function; GO:0003755,peptidyl-prolyl cis-trans isomerase activity; GO:0003824,catalytic activity; GO:0005575,cellular_component; GO:0005622,intracellular anatomical structure; GO:0005623,obsolete cell; GO:0005737,cytoplasm; GO:0005768,endosome; GO:0005794,Golgi apparatus; GO:0005802,trans-Golgi network; GO:0006807,nitrogen com…	--	XP_004228396.1 peptidyl-prolyl cis-trans isomerase CYP23 isoform X1 [Solanum lycopersicum]
Solyc01g010600.4	0	0	0	0	0	0.09	0	0	0.14	0	0	0	0	0	0	0	0	0	0	0	0	Solyc01g010600.4	GO:0000003,reproduction; GO:0001101,response to acid chemical; GO:0003006,developmental process involved in reproduction; GO:0003674,molecular_function; GO:0003676,nucleic acid binding; GO:0003677,DNA binding; GO:0003700,DNA-binding transcription factor activity; GO:0005488,binding; GO:0006355,regulation of DNA-templated transcription; GO:0007275,multicellular organism development; GO:0008150,bio…	--	XP_004228394.1 homeobox-leucine zipper protein ATHB-13 isoform X2 [Solanum lycopersicum]
Solyc01g010640.3	129.38	139.53	24.82	265.21	191.54	36.48	169.6	60.17	34.79	29.61	37.29	40.08	23.28	115.18	26.07	41.21	10.97	28.67	51.1	56.86	31.59	Solyc01g010640.3	--	--	XP_004228393.1 uncharacterized protein LOC101252419 [Solanum lycopersicum]
Solyc01g010650.3	16.53	19.91	29.47	25.08	22.73	29.61	21.72	27.96	24.61	33.32	71.83	51.57	19.4	40.36	42.05	25.35	24.53	42.57	29.53	56.45	27.22	Solyc01g010650.3	GO:0000139,Golgi membrane; GO:0003674,molecular_function; GO:0005215,transporter activity; GO:0005338,nucleotide-sugar transmembrane transporter activity; GO:0005459,UDP-galactose transmembrane transporter activity; GO:0005460,UDP-glucose transmembrane transporter activity; GO:0005575,cellular_component; GO:0005622,intracellular anatomical structure; GO:0005623,obsolete cell; GO:0005737,cytoplasm…	--	XP_004228392.1 UDP-galactose/UDP-glucose transporter 3 [Solanum lycopersicum]
Solyc01g010660.3	27.96	13.6	14.19	9.79	11.52	10.7	13.9	25.99	14.88	22.59	21	17.62	62.39	22.18	19.17	27.92	41.57	23.1	48.17	18.49	29.1	Solyc01g010660.3	--	--	XP_004228391.1 probable serine/threonine-protein kinase PBL3 isoform X1 [Solanum lycopersicum]
Solyc01g010690.1	0.07	0.23	0.06	0.35	0.22	0.2	0.13	0.2	0.22	0.13	0.21	0.49	0.3	0.37	0.28	0.15	0.1	0.35	0.36	0.7	0.11	Solyc01g010690.1	--	--	XP_019067469.1 uncharacterized protein LOC109119320 [Solanum lycopersicum]
Solyc01g010700.3	19.5	20.65	14.56	26.22	24.28	19.87	17.83	26.25	16.14	23.57	16.17	22.98	28.58	18.39	17.29	28.88	26.13	21.37	23.13	24.45	23.1	Solyc01g010700.3	--	--	XP_004228390.1 SNF1-related protein kinase regulatory subunit gamma-1-like [Solanum lycopersicum]
Solyc01g010710.4	0	0	1.29	0.04	0	1.03	0	0	0.44	0	0.11	0.19	0	0	0.11	0	0	0.04	0	0.06	0.87	Solyc01g010710.4	--	--	XP_004228389.1 serine carboxypeptidase-like 45 [Solanum lycopersicum]
Solyc01g010720.4	0	0	0	0	0	0	0.08	0	0	0	0	0	0	0	0	0	0	0	0	0	0	Solyc01g010720.4	--	--	XP_004228838.3 serine carboxypeptidase-like 45 [Solanum lycopersicum]
Solyc01g010740.4	0.05	0.11	0	0	0	0	0	0	0	0.25	0	0.05	0.1	0	0	0.03	0.03	0	0	0	0	Solyc01g010740.4	--	pel; pectate lyase [EC:4.2.2.2]; K01728;	XP_004228388.1 pectate lyase [Solanum lycopersicum]
Solyc01g010750.4	335	326.9	333.54	226.92	294.76	331	277.14	326.37	246.4	382.76	376.53	329.01	329.45	459.03	328.92	326.26	326.33	370.28	439.13	344.13	420.45	Solyc01g010750.4	GO:0003674,molecular_function; GO:0005488,binding; GO:0005575,cellular_component; GO:0005622,intracellular anatomical structure; GO:0005623,obsolete cell; GO:0005634,nucleus; GO:0005737,cytoplasm; GO:0006950,response to stress; GO:0006952,defense response; GO:0008150,biological_process; GO:0009605,response to external stimulus; GO:0009607,response to biotic stimulus; GO:0009617,response to bacter…	--	NP_001265987.1 Hop-interacting protein THI113 [Solanum lycopersicum]
Solyc01g010755.1	0	0.13	0	0	0	0.08	0	0	0	0.07	0	0	0	0.08	0	0	0	0	0.12	0	0	Solyc01g010755.1	--	--	XP_015064383.1 serine/threonine-protein phosphatase 7 long form homolog [Solanum pennellii]
Solyc01g010760.3	182.92	136.9	72.74	182.86	166.38	84.36	175.05	130.86	65.8	130.06	114.4	102.67	126.31	151.87	89.12	175.9	122.93	112.74	137.78	146.47	85.69	Solyc01g010760.3	GO:0003674,molecular_function; GO:0005215,transporter activity; GO:0005216,ion channel activity; GO:0005244,voltage-gated ion channel activity; GO:0005253,anion channel activity; GO:0005575,cellular_component; GO:0005622,intracellular anatomical structure; GO:0005623,obsolete cell; GO:0005737,cytoplasm; GO:0005739,mitochondrion; GO:0005740,mitochondrial envelope; GO:0005741,mitochondrial outer me…	VDAC2; voltage-dependent anion channel protein 2; K15040;	XP_004228386.1 mitochondrial outer membrane protein porin of 36 kDa [Solanum lycopersicum]
Solyc01g010780.4	19.16	23.97	29.97	24.11	21.13	27.74	22.38	22.77	25.28	18.28	16.96	21.23	18.62	15.83	18.44	21.82	17.36	18.64	17.95	17.47	19.1	Solyc01g010780.4	--	--	XP_004228384.1 probable serine/threonine-protein kinase PIX7 [Solanum lycopersicum]
Solyc01g010810.4	12.73	11.82	16.95	16.1	9.57	15.58	10.34	10.18	14.42	20.85	11.76	15.13	15.93	12.44	20.45	22.58	20.72	16.89	10.07	9.67	18.14	Solyc01g010810.4	--	--	XP_004228383.1 ran guanine nucleotide release factor [Solanum lycopersicum]
Solyc01g010820.3	17.87	20.28	22.09	18.17	23.61	21.46	18.81	21.44	18.69	16.88	17.07	16.64	16.35	11.5	20.25	18.9	16.78	17.85	14.18	18.52	17.84	Solyc01g010820.3	GO:0000151,ubiquitin ligase complex; GO:0003674,molecular_function; GO:0005488,binding; GO:0005515,protein binding; GO:0005575,cellular_component; GO:0005622,intracellular anatomical structure; GO:0005623,obsolete cell; GO:0005737,cytoplasm; GO:0005829,cytosol; GO:0008150,biological_process; GO:0009314,response to radiation; GO:0009416,response to light stimulus; GO:0009628,response to abiotic st…	CUL3; cullin 3; K03869;	XP_004228381.1 cullin-3A [Solanum lycopersicum]
Solyc01g010830.4	23.26	19.68	20.24	21.54	23.71	17.58	18	23.34	14.22	18.21	21.28	20.27	17.44	27.63	15.31	21.6	16.15	23.7	18.45	21.19	19.59	Solyc01g010830.4	--	cysQ, MET22, BPNT1; 3'(2'), 5'-bisphosphate nucleotidase [EC:3.1.3.7]; K01082;	XP_010322186.2 haloacid dehalogenase-like hydrolase domain-containing protein 3 isoform X2 [Solanum lycopersicum]
Solyc01g010860.3	19.98	19.67	15.93	22.42	18.03	18.47	19.08	13.01	19.24	17.78	12.99	13.12	15.72	12.72	16.68	17.16	12.52	16.98	11.7	14.18	15.2	Solyc01g010860.3	GO:0003674,molecular_function; GO:0003824,catalytic activity; GO:0005575,cellular_component; GO:0005622,intracellular anatomical structure; GO:0005623,obsolete cell; GO:0005737,cytoplasm; GO:0005783,endoplasmic reticulum; GO:0005789,endoplasmic reticulum membrane; GO:0005794,Golgi apparatus; GO:0006629,lipid metabolic process; GO:0006643,membrane lipid metabolic process; GO:0006665,sphingolipid m…	SUR2; sphinganine C4-monooxygenase [EC:1.14.18.5]; K04713;	XP_004228378.1 sphinganine C4-monooxygenase 1 [Solanum lycopersicum]
Solyc01g010870.3	128.61	144.32	61.33	82.09	147.14	79.35	101.65	139.66	58.74	72.6	72.78	85.23	92.55	80.37	63.22	104.09	86.14	98.56	95.68	98.59	67.43	Solyc01g010870.3	GO:0003674,molecular_function; GO:0003824,catalytic activity; GO:0005575,cellular_component; GO:0005622,intracellular anatomical structure; GO:0005623,obsolete cell; GO:0005737,cytoplasm; GO:0005768,endosome; GO:0005794,Golgi apparatus; GO:0005802,trans-Golgi network; GO:0008150,biological_process; GO:0008152,metabolic process; GO:0008168,methyltransferase activity; GO:0008757,S-adenosylmethionin…	--	XP_004228376.1 probable methyltransferase PMT2 [Solanum lycopersicum]
Solyc01g010880.3	10.34	9.52	8.25	6.38	6.23	6.9	8.86	9.49	8.43	12.79	7.52	9.43	11.09	6.68	9.52	11.07	10.96	7.73	17.27	5.94	10.33	Solyc01g010880.3	GO:0000323,lytic vacuole; GO:0005575,cellular_component; GO:0005622,intracellular anatomical structure; GO:0005623,obsolete cell; GO:0005737,cytoplasm; GO:0005764,lysosome; GO:0005768,endosome; GO:0005773,vacuole; GO:0012505,endomembrane system; GO:0031410,cytoplasmic vesicle; GO:0031982,vesicle; GO:0043226,organelle; GO:0043227,membrane-bounded organelle; GO:0043229,intracellular organelle; GO:0…	--	XP_004228377.1 uncharacterized protein LOC101247951 [Solanum lycopersicum]
Solyc01g010890.4	0	0	0.06	0	0	0	0	0	0	0	0	0	0	0	0	0	0	0	0	0	0	Solyc01g010890.4	GO:0005575,cellular_component; GO:0005618,cell wall; GO:0005623,obsolete cell; GO:0006949,syncytium formation; GO:0008150,biological_process; GO:0009653,anatomical structure morphogenesis; GO:0009987,cellular process; GO:0016020,membrane; GO:0030312,external encapsulating structure; GO:0032502,developmental process; GO:0044464,obsolete cell part; GO:0048646,anatomical structure formation involved…	exlX; expansin; K20628;	XP_010321849.1 expansin-A10-like [Solanum lycopersicum]
Solyc01g010920.2	0.8	0.39	1.55	1.7	0.12	0.9	0.64	0.37	1.23	0.35	0.89	1.87	0.58	1.14	1.66	0.8	1.18	1.29	0.98	0.78	2.62	Solyc01g010920.2	GO:0005575,cellular_component; GO:0005622,intracellular anatomical structure; GO:0005623,obsolete cell; GO:0005737,cytoplasm; GO:0009507,chloroplast; GO:0009536,plastid; GO:0043226,organelle; GO:0043227,membrane-bounded organelle; GO:0043229,intracellular organelle; GO:0043231,intracellular membrane-bounded organelle; GO:0044424,obsolete intracellular part; GO:0044444,obsolete cytoplasmic part; G…	--	XP_015063290.1 rhamnogalacturonan I rhamnosyltransferase 1-like isoform X1 [Solanum pennellii]
Solyc01g010930.4	0.42	1.5	3.07	1.93	0.19	1.9	1.12	1.32	2.73	0.97	2.44	1.89	1.05	1.2	1.87	1.69	1.02	1.5	1.71	2.35	1.75	Solyc01g010930.4	GO:0005575,cellular_component; GO:0005622,intracellular anatomical structure; GO:0005623,obsolete cell; GO:0005737,cytoplasm; GO:0009507,chloroplast; GO:0009536,plastid; GO:0043226,organelle; GO:0043227,membrane-bounded organelle; GO:0043229,intracellular organelle; GO:0043231,intracellular membrane-bounded organelle; GO:0044424,obsolete intracellular part; GO:0044444,obsolete cytoplasmic part; G…	--	XP_015064655.1 rhamnogalacturonan I rhamnosyltransferase 1-like isoform X3 [Solanum pennellii]
Solyc01g010940.3	59.76	39.32	31.44	32.73	39.55	28.13	30.52	33.26	34.67	46.35	24.8	26.48	56.26	44.36	21.71	55.62	54.47	34.9	46.41	39.11	36.33	Solyc01g010940.3	GO:0000149,SNARE binding; GO:0003674,molecular_function; GO:0005488,binding; GO:0005515,protein binding; GO:0005575,cellular_component; GO:0005622,intracellular anatomical structure; GO:0005623,obsolete cell; GO:0005737,cytoplasm; GO:0005783,endoplasmic reticulum; GO:0005793,endoplasmic reticulum-Golgi intermediate compartment; GO:0005794,Golgi apparatus; GO:0005798,Golgi-associated vesicle; GO:0…	TMED10, ERV25; p24 family protein delta-1; K20352;	XP_004228372.1 transmembrane emp24 domain-containing protein p24delta9 [Solanum lycopersicum]
Solyc01g010950.3	22	21	14.22	20.28	19.48	15.28	17.64	17.94	11.88	16.26	13.14	15.31	16.01	17.42	11.39	18.4	11.18	17.28	16.43	16.01	13.87	Solyc01g010950.3	GO:0003674,molecular_function; GO:0003824,catalytic activity; GO:0004672,protein kinase activity; GO:0004712,protein serine/threonine/tyrosine kinase activity; GO:0004713,protein tyrosine kinase activity; GO:0005575,cellular_component; GO:0005622,intracellular anatomical structure; GO:0005623,obsolete cell; GO:0005737,cytoplasm; GO:0006468,protein phosphorylation; GO:0006793,phosphorus metabolic …	--	XP_004228370.1 integrin-linked protein kinase 1 [Solanum lycopersicum]
Solyc01g010970.3	0.28	0.42	0.08	0.49	0.04	0.12	0.18	0.05	0.08	0.32	0.23	0.58	0.35	0.21	0.57	0.37	0.22	0.75	0.15	0.22	0.76	Solyc01g010970.3	GO:0002252,immune effector process; GO:0002376,immune system process; GO:0005575,cellular_component; GO:0005622,intracellular anatomical structure; GO:0005623,obsolete cell; GO:0005737,cytoplasm; GO:0006139,nucleobase-containing compound metabolic process; GO:0006396,RNA processing; GO:0006725,cellular aromatic compound metabolic process; GO:0006807,nitrogen compound metabolic process; GO:0006950…	ELF2C, AGO; eukaryotic translation initiation factor 2C; K11593;	NP_001266209.1 argonaute 7 [Solanum lycopersicum]
Solyc01g010990.2	7.58	7.7	25.42	9.3	9.74	21.7	7.91	14.8	23.8	18.86	20.43	18.11	15.88	8.85	19.15	17.85	19.91	13.69	11.75	13.66	13.02	Solyc01g010990.2	--	--	XP_004228368.1 uncharacterized protein LOC101245192 [Solanum lycopersicum]
Solyc01g011000.3	262.28	230.32	236.25	252.01	242.35	244.94	260.36	225.34	279.33	332.7	217.41	249.82	341.29	268.81	219.77	269.53	399.86	277.06	215.26	233.23	359.29	Solyc01g011000.3	--	--	NP_001234507.1 eukaryotic translation initiation factor 5A-3 [Solanum lycopersicum]
Solyc01g011005.1	0	0.38	0.37	0.19	0	0	0	0.22	0	0.21	0.35	0.69	0	0	0	0.34	0	0	0	0	0.19	Solyc01g011005.1	--	--	XP_019068170.1 uncharacterized protein LOC109119711 [Solanum lycopersicum]
Solyc01g011030.3	13.43	17.66	19.82	19.09	22.7	16.81	18.38	24.9	20.24	12.95	27.38	29.37	10.03	13.25	14.94	13.46	8.31	24	16.84	17.14	17.86	Solyc01g011030.3	--	--	XP_004228367.1 E3 ubiquitin-protein ligase RNF182-like [Solanum lycopersicum]
Solyc01g011040.3	34.69	27.15	71.51	24.04	26.25	53.26	23.53	31.45	59.38	53.55	52.71	40.6	50.12	36.5	41.59	53.29	55.62	41.24	38.85	39.79	40.45	Solyc01g011040.3	--	--	NP_001305052.1 leucine-rich repeat (LRR) family protein precursor [Solanum lycopersicum]
Solyc01g011080.3	12.8	21.1	11.07	16.04	20.52	18.56	19.99	11.75	16.64	18.94	15.89	16.57	12.28	4.8	15.84	11.89	15.38	9.82	11.44	10.51	8.14	Solyc01g011080.3	--	--	--
Solyc01g011090.4	8.02	21.88	25.19	20.62	17.65	26.1	22.02	27.24	21.49	18.63	22.39	20.1	21.03	4.65	23.14	22.47	19.55	20.51	17.06	14.1	8.32	Solyc01g011090.4	GO:0003674,molecular_function; GO:0003824,catalytic activity; GO:0005215,transporter activity; GO:0005319,lipid transporter activity; GO:0005548,phospholipid transporter activity; GO:0005575,cellular_component; GO:0005622,intracellular anatomical structure; GO:0005623,obsolete cell; GO:0005737,cytoplasm; GO:0005768,endosome; GO:0005794,Golgi apparatus; GO:0005802,trans-Golgi network; GO:0005886,p…	--	XP_004228365.1 phospholipid-transporting ATPase 3-like [Solanum lycopersicum]
Solyc01g011100.2	25.9	35.65	35.55	30.16	27.85	42.14	30.1	37.95	38.76	30.64	29.65	30.7	33.81	21.37	30.53	35.47	30.36	32.93	30.01	27.54	30.07	Solyc01g011100.2	GO:0003674,molecular_function; GO:0003824,catalytic activity; GO:0005215,transporter activity; GO:0005319,lipid transporter activity; GO:0005548,phospholipid transporter activity; GO:0005575,cellular_component; GO:0005622,intracellular anatomical structure; GO:0005623,obsolete cell; GO:0005737,cytoplasm; GO:0005768,endosome; GO:0005794,Golgi apparatus; GO:0005802,trans-Golgi network; GO:0005886,p…	--	XP_004228365.1 phospholipid-transporting ATPase 3-like [Solanum lycopersicum]
Solyc01g011105.1	0	0.3	0.29	0	0	0.18	0	0.69	0	0	0	0	0	0	0	0	0.25	0.15	0	0	0	Solyc01g011105.1	--	--	KAG5629731.1 hypothetical protein H5410_001448 [Solanum commersonii]
Solyc01g011200.3	0.78	0.54	1.3	1.28	1.09	1.36	0.59	0.82	1.89	1.87	1.65	0.87	0.69	2.16	1.37	1.12	1.12	1.26	1.21	2.3	1.78	Solyc01g011200.3	GO:0003674,molecular_function; GO:0003824,catalytic activity; GO:0004175,endopeptidase activity; GO:0004190,aspartic-type endopeptidase activity; GO:0005575,cellular_component; GO:0005623,obsolete cell; GO:0005886,plasma membrane; GO:0006508,proteolysis; GO:0006807,nitrogen compound metabolic process; GO:0008150,biological_process; GO:0008152,metabolic process; GO:0008233,peptidase activity; GO:0…	E2.7.1.-; kinase [EC:2.7.1.-]; K00924;	TMW97310.1 hypothetical protein EJD97_005813 [Solanum chilense]
Solyc01g011220.3	0.62	1.1	2.11	3.14	1.49	1.05	0.99	1.6	2.1	1.31	1.56	1.57	0.38	1.51	1.52	1.51	1	1.8	0.99	1.35	1.19	Solyc01g011220.3	GO:0003674,molecular_function; GO:0003824,catalytic activity; GO:0004175,endopeptidase activity; GO:0004190,aspartic-type endopeptidase activity; GO:0005575,cellular_component; GO:0005623,obsolete cell; GO:0005886,plasma membrane; GO:0006508,proteolysis; GO:0006807,nitrogen compound metabolic process; GO:0008150,biological_process; GO:0008152,metabolic process; GO:0008233,peptidase activity; GO:0…	E2.7.1.-; kinase [EC:2.7.1.-]; K00924;	TMW97309.1 hypothetical protein EJD97_005812 [Solanum chilense]
Solyc01g011230.3	0.57	1.84	0.66	1.4	0.86	1.87	0.51	0.26	1.32	1.76	2.32	0.83	0.89	0	1.53	0.82	0.57	1.38	0.82	1.73	0.46	Solyc01g011230.3	--	--	TMW97308.1 hypothetical protein EJD97_005811 [Solanum chilense]
Solyc01g011277.1	0	0.09	0	0	0	0	0	0	0	0	0	0.1	0	0	0	0.15	0.14	0.09	0.15	0	0	Solyc01g011277.1	--	--	XP_016514618.1 PREDICTED: high mobility group B protein 9-like [Nicotiana tabacum]
Solyc01g011340.3	48.94	42.03	67.9	31.85	51.53	66.51	34.31	50.86	59.53	61.2	43.56	44.75	66.99	40.14	45.1	52.95	60.92	44.17	36.64	44.12	50.57	Solyc01g011340.3	GO:0003674,molecular_function; GO:0003824,catalytic activity; GO:0004721,phosphoprotein phosphatase activity; GO:0004722,protein serine/threonine phosphatase activity; GO:0005575,cellular_component; GO:0005622,intracellular anatomical structure; GO:0005623,obsolete cell; GO:0005634,nucleus; GO:0005737,cytoplasm; GO:0005777,peroxisome; GO:0005829,cytosol; GO:0005886,plasma membrane; GO:0006470,pro…	PPP2C; serine/threonine-protein phosphatase 2A catalytic subunit [EC:3.1.3.16]; K04382;	NP_001233804.1 protein phosphatase 2A catalytic subunit [Solanum lycopersicum]
Solyc01g011350.3	33.6	35.41	66.2	43.48	35.92	67.9	37.2	36.44	75.37	32.67	45.61	46.37	21.5	40.95	49.58	31.95	19.62	55.73	40.43	43.33	34.27	Solyc01g011350.3	--	--	NP_001307340.1 fruit SANT/MYB Binding protein1 [Solanum lycopersicum]
Solyc01g011352.1	0	0	0	0	0	0	0.17	0	0	0	0	0.37	0	0	0	0	0	0	0	0	0	Solyc01g011352.1	--	--	XP_015162001.1 PREDICTED: uncharacterized mitochondrial protein AtMg00810-like [Solanum tuberosum]
Solyc01g011354.1	0	0	0	0	0	0	0	0	0	0	0	0	0	0	0	0	0.55	0	0	0	0	Solyc01g011354.1	--	--	KAH0722403.1 hypothetical protein KY289_005447 [Solanum tuberosum]
Solyc01g011356.1	0	0	0	0	0	0	0.09	0	0.16	0	0.08	0	0	0	0	0	0	0	0	0	0.08	Solyc01g011356.1	--	--	ABO36622.1 copia LTR rider [Solanum lycopersicum]
Solyc01g011358.1	0	0	0.18	0	0.11	0.07	0	0	0.12	0	0	0	0	0	0	0.11	0.05	0	0.11	0.09	0	Solyc01g011358.1	--	--	XP_019253790.1 PREDICTED: uncharacterized protein LOC109232473 [Nicotiana attenuata]
Solyc01g011413.1	0.09	0.37	0.92	0.07	0.21	1.88	0.32	0.33	1.4	0.56	1.08	0.71	0.75	0.28	1.6	0.59	1.04	0.44	0.39	0.88	0.44	Solyc01g011413.1	--	--	--
Solyc01g011417.1	0.52	0.21	0	0.84	0.78	0.72	0.91	0.71	0	0.23	0	0	0	0	0	0.18	0	0	0	0	0	Solyc01g011417.1	--	psbB; photosystem II CP47 chlorophyll apoprotein; K02704;	KVG87222.1 Photosystem antenna protein-like protein [Cynara cardunculus var. scolymus]
Solyc01g011430.4	0.71	0.34	0.11	0.19	0.28	0.31	0.67	0.09	0.43	0.25	1.04	0.46	0.05	1.63	3.1	0.03	0.03	2.47	0.71	0.34	3.68	Solyc01g011430.4	GO:0003674,molecular_function; GO:0003824,catalytic activity; GO:0004144,diacylglycerol O-acyltransferase activity; GO:0005575,cellular_component; GO:0005622,intracellular anatomical structure; GO:0005623,obsolete cell; GO:0005737,cytoplasm; GO:0005783,endoplasmic reticulum; GO:0005886,plasma membrane; GO:0006629,lipid metabolic process; GO:0006638,neutral lipid metabolic process; GO:0006639,acyl…	--	XP_004228362.1 O-acyltransferase WSD1-like [Solanum lycopersicum]
Solyc01g011465.1	0	0	0.1	0	0	0	0	0	0	0	0	0	0	0	0	0	0	0	0	0	0	Solyc01g011465.1	--	--	--
Solyc01g011495.1	0	0	0	0	0	0	0	0	0	0	0.09	0	0	0	0	0	0	0	0	0	0.1	Solyc01g011495.1	--	--	TMW80350.1 hypothetical protein EJD97_021087 [Solanum chilense]
Solyc01g011510.4	24.62	22	24.16	15.48	8.21	26.99	26.27	13.84	31.22	7.01	18.27	19.17	7.36	25.49	22.69	8.88	1.51	20.66	25.01	15.52	14.84	Solyc01g011510.4	GO:0003674,molecular_function; GO:0003824,catalytic activity; GO:0004029,aldehyde dehydrogenase (NAD+) activity; GO:0005575,cellular_component; GO:0005622,intracellular anatomical structure; GO:0005623,obsolete cell; GO:0005737,cytoplasm; GO:0005783,endoplasmic reticulum; GO:0008150,biological_process; GO:0008152,metabolic process; GO:0012505,endomembrane system; GO:0016020,membrane; GO:0016491,o…	ALDH; aldehyde dehydrogenase (NAD+) [EC:1.2.1.3]; K00128;	NP_001333537.1 aldehyde dehydrogenase family 3 member F1 [Solanum lycopersicum]
Solyc01g012580.1	1.61	3.64	0.75	2.9	1.21	0.3	2.29	2.67	1.49	3.98	2.62	3.13	7.34	1.64	5.43	6.93	5.18	4.94	1.63	3.52	0.26	Solyc01g012580.1	--	--	TMW80583.1 hypothetical protein EJD97_018084 [Solanum chilense]
Solyc01g012750.3	0	0	0	0	0	0	0	0	0	0	0	0	0	0	0	0	0	0	0.19	0	0	Solyc01g012750.3	--	--	NP_001333537.1 aldehyde dehydrogenase family 3 member F1 [Solanum lycopersicum]
Solyc01g012760.1	0	0	0	0	0	0	0	0	0	0	0	0	0	0.13	0	0	0	0	0	0	0	Solyc01g012760.1	GO:0003674,molecular_function; GO:0003824,catalytic activity; GO:0004029,aldehyde dehydrogenase (NAD+) activity; GO:0005575,cellular_component; GO:0005622,intracellular anatomical structure; GO:0005623,obsolete cell; GO:0005737,cytoplasm; GO:0005783,endoplasmic reticulum; GO:0008150,biological_process; GO:0008152,metabolic process; GO:0012505,endomembrane system; GO:0016020,membrane; GO:0016491,o…	ALDH; aldehyde dehydrogenase (NAD+) [EC:1.2.1.3]; K00128;	NP_001333537.1 aldehyde dehydrogenase family 3 member F1 [Solanum lycopersicum]
Solyc01g013883.1	0	0.12	0	0	0	0	0	0.14	0	0	0.11	0	0.15	0	0.11	0.42	0.2	0	0	0	0.12	Solyc01g013883.1	GO:0003674,molecular_function; GO:0003824,catalytic activity; GO:0004029,aldehyde dehydrogenase (NAD+) activity; GO:0005575,cellular_component; GO:0005622,intracellular anatomical structure; GO:0005623,obsolete cell; GO:0005737,cytoplasm; GO:0005783,endoplasmic reticulum; GO:0008150,biological_process; GO:0008152,metabolic process; GO:0012505,endomembrane system; GO:0016020,membrane; GO:0016491,o…	ALDH; aldehyde dehydrogenase (NAD+) [EC:1.2.1.3]; K00128;	XP_025884687.1 aldehyde dehydrogenase family 3 member F1-like [Solanum lycopersicum]
Solyc01g013887.1	0	2.84	0	2.56	0.59	2.57	2.43	0.72	0.6	0	0.29	1.14	0	0	0	0	0	0.32	0.85	1.42	0	Solyc01g013887.1	--	--	--
Solyc01g013890.3	0.18	0.34	0	0.54	0.27	0.51	0.96	0.22	0.46	0	0.13	0.12	0	0.12	0.05	0	0	0	0.17	0.07	0.14	Solyc01g013890.3	GO:0003674,molecular_function; GO:0003824,catalytic activity; GO:0004029,aldehyde dehydrogenase (NAD+) activity; GO:0005575,cellular_component; GO:0005622,intracellular anatomical structure; GO:0005623,obsolete cell; GO:0005737,cytoplasm; GO:0005783,endoplasmic reticulum; GO:0008150,biological_process; GO:0008152,metabolic process; GO:0012505,endomembrane system; GO:0016020,membrane; GO:0016491,o…	ALDH; aldehyde dehydrogenase (NAD+) [EC:1.2.1.3]; K00128;	NP_001333537.1 aldehyde dehydrogenase family 3 member F1 [Solanum lycopersicum]
Solyc01g013975.1	0.68	0.47	0.23	0.87	0.15	0.55	2.33	0.27	0.3	0.43	0.5	0.47	0.1	0.5	0.07	0.14	0.13	0.86	0.56	0.47	0.62	Solyc01g013975.1	--	--	--
Solyc01g014060.3	0	0	0	0	0	0	0	0	0	0	0	0	0.15	0	0	0	0	0	0	0	0	Solyc01g014060.3	--	--	XP_010317461.1 mavicyanin-like [Solanum lycopersicum]
Solyc01g150116.1	0	0	0	0	0	0	0	0	0	0	0	0	0.17	0	0	0	0	0	0	0	0	Solyc01g150116.1	--	--	XP_010317457.1 mavicyanin-like [Solanum lycopersicum]
Solyc01g014100.3	0	0	1.35	0	0	0.82	0	0	2.14	0	0	0	0	0	0	0	0	0	0	0	0.28	Solyc01g014100.3	--	--	TMW81282.1 hypothetical protein EJD97_010676 [Solanum chilense]
Solyc01g014105.1	0.13	1.75	1.94	0	0.22	0.86	0	0.73	1.74	0	0.06	0.16	0.3	0	0.64	0	0.22	0.24	0.12	0.35	0.1	Solyc01g014105.1	--	--	XP_025885664.1 IRK-interacting protein-like isoform X1 [Solanum lycopersicum]
Solyc01g014140.3	0.56	0	0.58	0	0	0.18	0	0	0.58	0.99	0	0.54	0.39	0	0.71	0.13	0.25	0.15	0.54	0	0.75	Solyc01g014140.3	--	--	KAH0724461.1 hypothetical protein KY284_000326 [Solanum tuberosum]
Solyc01g014150.1	0	0	0	0	0	0	0	0	0	0	0	0	0	0	0.1	0	0	0	0	0	0	Solyc01g014150.1	--	--	TMW93357.1 hypothetical protein EJD97_011838 [Solanum chilense]
Solyc01g014180.3	346.35	393.85	322.34	366.12	426.74	300.73	319.77	454.18	319.59	358.11	431.99	452.78	277.97	478.67	373.15	345.22	225.99	449.2	352.32	394.05	413.79	Solyc01g014180.3	--	--	XP_015062367.1 zinc finger A20 and AN1 domain-containing stress-associated protein 8 isoform X1 [Solanum pennellii]
Solyc01g014220.3	0	0.09	0	0	0	0	0	0.2	0	0	0	0	0	0	0.08	0	0	0	0.08	0.13	0	Solyc01g014220.3	--	--	XP_027771503.1 uncharacterized protein LOC107015020 [Solanum pennellii]
Solyc01g014230.4	11.64	12.91	12.53	12	12.44	14.19	9.4	12.66	11.81	10.7	10.66	12.33	13.58	6.76	16.14	13.46	12.8	10.9	9.34	11.33	13.66	Solyc01g014230.4	GO:0005575,cellular_component; GO:0005622,intracellular anatomical structure; GO:0005623,obsolete cell; GO:0005634,nucleus; GO:0005737,cytoplasm; GO:0043226,organelle; GO:0043227,membrane-bounded organelle; GO:0043229,intracellular organelle; GO:0043231,intracellular membrane-bounded organelle; GO:0044424,obsolete intracellular part; GO:0044464,obsolete cell part;	--	XP_010319930.1 U-box domain-containing protein 4-like [Solanum lycopersicum]
Solyc01g014250.2	92.36	118.08	37.81	92.56	117.44	55.8	98.5	82.37	57.78	91.16	90.79	107.07	44.69	83.81	53.99	60.13	33.21	79.58	57.39	108.6	45.86	Solyc01g014250.2	--	--	--
Solyc01g014270.3	14.58	14.71	15.59	29.54	33.14	20.16	16.69	22.65	33.44	12.45	16.66	15.68	7.41	18.69	26.22	16.77	10.12	17.53	13.76	24.16	24.66	Solyc01g014270.3	--	--	--
Solyc01g014275.1	0.09	0	0	0	0	0	0	0	0	0	0	0	0	0	0	0	0	0	0	0	0	Solyc01g014275.1	--	--	TMW80919.1 hypothetical protein EJD97_013631 [Solanum chilense]
Solyc01g014320.4	0	0	0.08	0	0	0.19	0	0	1.68	0	0	0	0	0	0.15	0	0	0	0	0	0.16	Solyc01g014320.4	--	IAMT1; indole-3-acetate O-methyltransferase [EC:2.1.1.278]; K18848; GAMT2; gibberellin A4 carboxyl methyltransferase [EC:2.1.1.276]; K18886;	XP_019069825.1 probable S-adenosylmethionine-dependent methyltransferase At5g38100 isoform X2 [Solanum lycopersicum]
Solyc01g014355.1	0	0	0	0	0.14	0.54	0	0	0	0.51	0.29	0.19	0	0	0.44	0	0	0	0	0	0	Solyc01g014355.1	--	--	--
Solyc01g014363.1	0	0	0.18	0	0	0	0	0	0	0	0	0	0	0	0.24	0	0	0	0	0	0.19	Solyc01g014363.1	--	--	XP_027769493.1 uncharacterized protein LOC114075238 [Solanum pennellii]
Solyc01g014367.1	0	0	0	0	0	0.29	0	0	0	0	0	0	0	0	0	0	0	0	0	0	0	Solyc01g014367.1	--	--	--
Solyc01g014373.1	0.1	0.5	4.02	0	0.43	2.93	0	0.57	4.48	0.32	0.35	0.25	0.11	0.16	1.51	0.04	0.07	0.5	0.04	0.32	0.42	Solyc01g014373.1	--	--	XP_004228822.1 IRK-interacting protein-like [Solanum lycopersicum]
Solyc01g014390.3	0	0	0	0.18	0	0	0	0	0	0	0.16	0	0	0	0	0	0	0.18	0	0.53	0.35	Solyc01g014390.3	--	--	--
Solyc01g014450.1	0	0	0.25	0	0	0	0	0	0	0	0	0	0	0	0	0	0	0	0	0	0	Solyc01g014450.1	GO:0002252,immune effector process; GO:0002376,immune system process; GO:0003674,molecular_function; GO:0003676,nucleic acid binding; GO:0003723,RNA binding; GO:0003824,catalytic activity; GO:0004518,nuclease activity; GO:0004519,endonuclease activity; GO:0004521,endoribonuclease activity; GO:0004525,ribonuclease III activity; GO:0004540,ribonuclease activity; GO:0005488,binding; GO:0005575,cellu…	DICER1, DCR1; endoribonuclease Dicer [EC:3.1.26.-]; K11592;	TMW96542.1 hypothetical protein EJD97_007186 [Solanum chilense]
Solyc01g014470.1	0.57	4.29	0.44	0	1.72	0.36	0	1.75	0.59	1.51	0	4.25	2.16	0	0.29	0	0.51	0.31	0.14	1.38	0.15	Solyc01g014470.1	--	--	TMX02485.1 hypothetical protein EJD97_021410 [Solanum chilense]
Solyc01g014480.3	11.16	16.57	12.88	13.65	14.53	12.03	15.17	15.5	12.54	15.46	12.04	12.77	15.45	9.73	12.76	11.84	12.79	13.43	11.81	12.16	9.74	Solyc01g014480.3	GO:0000160,phosphorelay signal transduction system; GO:0003674,molecular_function; GO:0003676,nucleic acid binding; GO:0003677,DNA binding; GO:0003700,DNA-binding transcription factor activity; GO:0005488,binding; GO:0006355,regulation of DNA-templated transcription; GO:0007154,cell communication; GO:0007165,signal transduction; GO:0008150,biological_process; GO:0009719,response to endogenous sti…	EIN3; ethylene-insensitive protein 3; K14514;	XP_019069840.1 ETHYLENE INSENSITIVE 3-like 3 protein isoform X2 [Solanum lycopersicum]
Solyc01g014490.4	13.73	14.29	14.92	13.4	15.11	16.75	13.68	14.11	17.17	13.45	12.02	12.36	12.38	10.74	13.92	15.93	10.27	12.61	12.37	12.83	11.65	Solyc01g014490.4	GO:0000902,cell morphogenesis; GO:0003674,molecular_function; GO:0003735,structural constituent of ribosome; GO:0003824,catalytic activity; GO:0003916,DNA topoisomerase activity; GO:0003918,DNA topoisomerase type II (double strand cut, ATP-hydrolyzing) activity; GO:0005198,structural molecule activity; GO:0005488,binding; GO:0005515,protein binding; GO:0005575,cellular_component; GO:0005622,intra…	--	XP_004228355.1 DNA topoisomerase 6 subunit B isoform X1 [Solanum lycopersicum]
Solyc01g014530.2	0.25	0.27	1.81	0.68	0.13	0.47	0.59	0	0.39	0.52	0.43	0.41	0.09	0.42	0.19	0.12	0	0.27	0.96	0	0.67	Solyc01g014530.2	--	--	KAH0724921.1 hypothetical protein KY284_000786 [Solanum tuberosum]
Solyc01g150117.1	0	0	0	0	0.1	0.13	0.12	0	0	0.24	0	0	0	0	0	0.1	0	0	0	0	0	Solyc01g150117.1	--	--	PHT27192.1 hypothetical protein CQW23_33205 [Capsicum baccatum]
Solyc01g014550.3	0.57	0.87	0	0.26	0.53	0	1.07	0.23	0	0.28	0.33	0.25	0	0.13	0	0.23	0	0.31	0.87	1	0	Solyc01g014550.3	--	--	XP_015074005.1 G-type lectin S-receptor-like serine/threonine-protein kinase LECRK3 [Solanum pennellii]
Solyc01g014560.4	8.17	13.31	0	4.72	5.66	0.12	11.23	6.79	0	2.21	10.99	5.06	0.27	4.84	0.1	6.58	0.17	9.7	13.88	10.83	0.36	Solyc01g014560.4	--	--	KAH0724921.1 hypothetical protein KY284_000786 [Solanum tuberosum]
Solyc01g014620.1	0	0	0	0	0	0.41	0	0	0	0.19	0.16	0	0	0	0	0	0.15	0.35	0.16	0.53	0.17	Solyc01g014620.1	--	--	TMW95053.1 hypothetical protein EJD97_009442 [Solanum chilense]
Solyc01g014690.2	0	0	0	0	0	0	0	0	0	0.19	0	0.2	0	0	0	0	0	0	0	0	0	Solyc01g014690.2	--	--	TMW82581.1 hypothetical protein EJD97_005602 [Solanum chilense]
Solyc01g014700.2	0	0	0	0	0	0	0	0	0	0.07	0.11	0	0	0	0	0	0	0.06	0	0	0.12	Solyc01g014700.2	--	--	XP_004228353.1 G-type lectin S-receptor-like serine/threonine-protein kinase LECRK2 [Solanum lycopersicum]
Solyc01g014720.3	1.57	1.01	0.12	1.15	1.65	0.59	0.42	0.29	0	0.14	0	0.15	0	0	0	0	0.1	0	0	0	0	Solyc01g014720.3	--	--	XP_025885736.1 ethylene-responsive transcription factor ERF069-like [Solanum lycopersicum]
Solyc01g014730.2	0	0	0.16	0	0.3	0	0	0	0	0	0	0.39	0	0	0	1.15	0	0	0	0	0.48	Solyc01g014730.2	--	--	--
Solyc01g014740.1	1.23	0.74	3.33	0.25	0.46	2.02	0	1.41	2.37	1.63	0.46	0	0.32	0	0.24	0.22	0.62	0	0.44	0.75	0.98	Solyc01g014740.1	--	--	TMW85987.1 hypothetical protein EJD97_022153, partial [Solanum chilense]
Solyc01g014820.2	0	0	0	0	0	0	0	0	0	0	0.09	0	0	0	0	0	0	0	0	0	0	Solyc01g014820.2	--	RANGAP1; Ran GTPase-activating protein 1; K14319;	XP_027770457.1 uncharacterized protein LOC107016208 isoform X2 [Solanum pennellii]
Solyc01g014830.1	0	0	0	0	0	0	0	0	0	0	0	0	0	0	0	0.12	0	0	0	0	0	Solyc01g014830.1	--	RPB1, POLR2A; DNA-directed RNA polymerase II subunit RPB1 [EC:2.7.7.6]; K03006;	XP_025884773.1 extensin-1-like [Solanum lycopersicum]
Solyc01g014840.3	2.05	0.34	1.9	0.73	0.15	1.3	1.34	1.8	1.65	7.11	10.12	1.6	10.5	1.78	9.26	5.66	10.95	1.62	6.08	1.56	1.61	Solyc01g014840.3	--	--	XP_004228809.1 TMV resistance protein N-like [Solanum lycopersicum]
Solyc01g014850.4	26.91	27.17	24.08	27.53	25.55	26.36	27.13	28.51	24.14	31.92	24.04	25.91	33.94	34.31	28.79	38.75	31.03	28.1	28.64	30.4	37.27	Solyc01g014850.4	--	--	XP_004228352.1 zinc finger CCCH domain-containing protein 14 [Solanum lycopersicum]
Solyc01g014860.3	25.54	27.41	24.48	28.55	25.97	24.36	26.83	29.09	16.73	38.77	29.73	20.67	39.58	23.08	30.37	27.41	32.57	31.63	29.35	21.18	29.4	Solyc01g014860.3	--	--	--
Solyc01g014910.2	0	0	0	0	0	0	0	0	0	0.08	0	0	0	0	0	0	0	0	0	0	0	Solyc01g014910.2	GO:0000003,reproduction; GO:0003006,developmental process involved in reproduction; GO:0003674,molecular_function; GO:0003700,DNA-binding transcription factor activity; GO:0006355,regulation of DNA-templated transcription; GO:0007275,multicellular organism development; GO:0008150,biological_process; GO:0009790,embryo development; GO:0009791,post-embryonic development; GO:0009793,embryo developmen…	--	XP_004228808.3 transcription factor bHLH95-like [Solanum lycopersicum]
Solyc01g014940.2	0	0	0	0	0	0	0	0	0	0.08	0	0	0	0	0	0	0	0	0	0	0	Solyc01g014940.2	--	--	KAH0729084.1 hypothetical protein KY289_000272 [Solanum tuberosum]
Solyc01g014980.4	0.17	0	0	0	0	0	0	0	0	0	0	0	0	0	0	0	0	0	0	0	0	Solyc01g014980.4	--	--	TMW82947.1 hypothetical protein EJD97_003701, partial [Solanum chilense]
Solyc01g015000.3	0.27	0.14	0.14	0.15	0.13	0	0.08	0.08	0.14	0	0.13	0.17	0	0.09	0.07	0	0	0.14	0.13	0.11	0.28	Solyc01g015000.3	--	--	XP_010318392.2 nitrogen regulatory protein P-II homolog [Solanum lycopersicum]
Solyc01g015020.4	55.05	56.87	42.72	55.22	65.84	49.49	56.09	51.87	45.17	69.06	37.9	44.36	54.89	47.75	47.48	48.76	45.89	47.27	39.24	42	52.26	Solyc01g015020.4	--	--	XP_010318326.1 uncharacterized protein LOC101260961 isoform X2 [Solanum lycopersicum]
Solyc01g015050.1	3.18	17.2	9.82	15.31	18.89	17.85	17.4	16.17	14.65	12.22	13.66	13.18	13.13	0.88	18.76	10.74	6.95	8.61	5.83	8.39	2.07	Solyc01g015050.1	--	--	XP_015080174.1 factor of DNA methylation 4-like [Solanum pennellii]
Solyc01g015060.1	2.23	18.67	12.23	17.65	19.63	14.2	16.21	17.2	16.8	18.87	14.35	21.44	7.83	0.68	15.51	10.21	7.46	9.7	6.44	6.48	2.31	Solyc01g015060.1	--	--	XP_015080174.1 factor of DNA methylation 4-like [Solanum pennellii]
Solyc01g150118.1	0	0.25	0.4	0.25	0.15	0.48	0	0.38	0.63	0.45	0.08	0.4	0.32	0.21	0.39	0.22	0.48	0.08	0.07	0.25	0.33	Solyc01g150118.1	--	--	KAG5574222.1 hypothetical protein H5410_054356 [Solanum commersonii]
Solyc01g015293.1	14.49	24.61	11.64	19.62	27.24	13.03	24.01	25.81	11.81	18.14	14.25	16.32	17.06	16.94	16.61	15.96	12.98	16.93	15.58	20.87	7.39	Solyc01g015293.1	--	--	KAH0668641.1 hypothetical protein KY289_023134 [Solanum tuberosum]
Solyc01g016355.1	0	0	0.1	0	0	0	0	0	0	0	0	0	0	0	0	0	0	0	0	0	0	Solyc01g016355.1	--	--	KAG5628850.1 hypothetical protein H5410_000567 [Solanum commersonii]
Solyc01g016380.4	0	0	0.06	0	0	0.08	0	0	0	0.07	0	0	0.08	0	0	0	0.11	0	0	0	0	Solyc01g016380.4	--	--	TMW84672.1 hypothetical protein EJD97_024659, partial [Solanum chilense]
Solyc01g016390.4	0	0	0	0	0	0.06	0	0	0	0	0	0	0	0	0	0	0.04	0	0	0	0	Solyc01g016390.4	--	--	KAH0724944.1 hypothetical protein KY284_000809 [Solanum tuberosum]
Solyc01g016400.1	0.84	1.35	0.43	0.46	0	0	0.99	0.26	0	1.48	0.62	0.27	1.73	0.28	0.85	1.8	0.19	0	1.01	0.68	0	Solyc01g016400.1	--	--	TMW92300.1 hypothetical protein EJD97_013226 [Solanum chilense]
Solyc01g016410.4	19.45	24.84	12.96	19.74	30.17	15.87	21.15	24.92	14.09	18.29	20.13	20.9	12.5	23.9	15.79	18.68	13.87	22.57	20.21	26.68	14.33	Solyc01g016410.4	--	--	XP_004228343.1 E3 ubiquitin-protein ligase AIP2 [Solanum lycopersicum]
Solyc01g016460.4	5.78	10.93	29.89	19.08	14.77	48.14	10.24	8.22	38.18	25.96	24.98	27.48	15.21	12.92	44.8	17.36	16.8	20.71	6.04	15.73	38.67	Solyc01g016460.4	--	--	--
Solyc01g016470.3	52.69	29.12	65.52	41.45	46.61	71.55	34.1	44.25	59.99	119.36	30.71	46.38	125.55	38.11	55.97	104.4	167.61	46.41	34.31	46.43	91.2	Solyc01g016470.3	GO:0001932,regulation of protein phosphorylation; GO:0001934,positive regulation of protein phosphorylation; GO:0002181,cytoplasmic translation; GO:0003674,molecular_function; GO:0003735,structural constituent of ribosome; GO:0005198,structural molecule activity; GO:0005488,binding; GO:0005575,cellular_component; GO:0005622,intracellular anatomical structure; GO:0005623,obsolete cell; GO:0005634,…	RP-LP1, RPLP1; large subunit ribosomal protein LP1; K02942;	XP_004228342.1 60S acidic ribosomal protein P1 [Solanum lycopersicum]
Solyc01g016560.1	9.29	11.04	10.6	12.27	12.98	13.88	15.49	14.22	18.03	21.65	11.12	16.33	15.08	3.15	11.84	15.35	19.08	9.63	5.27	4.55	6.88	Solyc01g016560.1	--	--	--
Solyc01g016565.1	0	0	0	0	0	0	0	0	0.15	0	0	0	0	0	0	0	0	0	0	0	0	Solyc01g016565.1	--	--	XP_015160678.1 PREDICTED: uncharacterized mitochondrial protein AtMg00810-like [Solanum tuberosum]
Solyc01g016720.2	0	0	0	0.24	0	0	0.52	0	0.45	0	0	0	0	0	0	0	0	0	0	0	0	Solyc01g016720.2	--	--	--
Solyc01g016770.1	0	0	0.76	0	0.37	0.92	0	0	0.75	0.86	1.09	0	0	0	0	0	0	0.39	0	0	0	Solyc01g016770.1	--	--	KAH9311499.1 hypothetical protein KI387_026534, partial [Taxus chinensis]
Solyc01g016780.1	0	0	0.33	0	0	0	0	0	0	0	0.32	0	0	0	0	0	0.29	0	0	0.52	0.34	Solyc01g016780.1	--	--	KAG5623079.1 hypothetical protein H5410_008297, partial [Solanum commersonii]
Solyc01g016800.2	0	0	0	0	0.1	0	0	0	0	0	0	0	0	0	0	0	0	0	0	0	0	Solyc01g016800.2	--	--	--
Solyc01g150120.1	0.21	0	0.38	0	0	0	0	0	0.32	0.06	0.05	0	0.07	0	0.11	0	0	0.06	0.05	0.08	0.11	Solyc01g150120.1	--	--	KAH0751773.1 hypothetical protein KY285_004921 [Solanum tuberosum]
Solyc01g016970.2	0.85	1.2	0.16	0.7	0	0	1.89	0.39	1.31	1.32	0.16	0.62	0	0.22	0.49	0.46	0.14	0.34	0.31	0.26	0	Solyc01g016970.2	--	--	--
Solyc01g017030.1	0	0	0	0	0	0	0	0	0	0	0	0.17	0	0	0	0	0	0	0	0	0	Solyc01g017030.1	--	--	XP_019067736.1 AT-rich interactive domain-containing protein 6-like [Solanum lycopersicum]
Solyc01g017560.3	0	0.78	0.15	0	0.15	0.18	0	0.18	0.3	0	0	0	0.2	0	0.3	0	0.39	0	0.14	0	0	Solyc01g017560.3	--	--	KAG5618200.1 hypothetical protein H5410_018024 [Solanum commersonii]
Solyc01g017600.3	0	0	6.72	0	0	29.96	0	1.08	0.57	0.16	0	0.06	0.06	0.06	0.19	0.04	0.08	0.25	0.09	0.08	2.67	Solyc01g017600.3	--	--	XP_004228340.1 transmembrane protein 45B [Solanum lycopersicum]
Solyc01g017690.1	0	0.23	0	0	0	0	0	0	0	0	0	0	0	0	0	0	0	0	0	0	0	Solyc01g017690.1	--	--	PHT71539.1 hypothetical protein T459_26643 [Capsicum annuum]
Solyc01g017720.2	0.86	1.04	1.32	1.75	2.58	2.81	1.14	0.79	3.3	9.07	1.9	3.75	9.3	0.44	5.24	13.49	5.44	0.69	5.26	4.67	4.78	Solyc01g017720.2	--	--	--
Solyc01g017795.1	0	0	0	0	0	0	0.24	0.25	0	0	0	0	0	0.27	0	0.19	0.54	0	0	0	0	Solyc01g017795.1	--	--	--
Solyc01g017860.3	8.06	9.59	9.4	7.64	7.27	10.03	8.3	6.57	10.85	8.69	7.99	8.17	4.34	7.53	7.27	8.42	5.19	6.09	5.96	8.85	6.34	Solyc01g017860.3	--	--	--
Solyc01g017870.2	0	0	0	0	0	0.23	0	0	0	0.22	0.18	0	0	0	0	0	1.51	0	0	0	0.2	Solyc01g017870.2	--	--	TMW99887.1 hypothetical protein EJD97_001740 [Solanum chilense]
Solyc01g018010.2	11	7.87	5.04	5.98	9.5	5.34	5.06	5.24	8.14	17.24	5.72	7.52	4.21	6.21	7.78	11.08	7.35	5.25	3.53	4.44	11.04	Solyc01g018010.2	--	--	--
Solyc01g018020.3	0.07	0	0	0.03	0	0	0.12	0	0	0.06	0	0	0	0.04	0.03	0	0	0.03	0.1	0	0	Solyc01g018020.3	--	E2.2.1.1, tktA, tktB; transketolase [EC:2.2.1.1]; K00615;	XP_004228780.1 transketolase, chloroplastic-like [Solanum lycopersicum]
Solyc01g020117.1	0	0	0	0	0	0	0	0.17	0	0	0	0	0	0	0	0	0	0	0	0	0	Solyc01g020117.1	--	PTGR3, ZADH2; prostaglandin reductase 3 [EC:1.3.1.48]; K07119;	XP_016439119.1 PREDICTED: NADP-dependent alkenal double bond reductase P1-like isoform X2 [Nicotiana tabacum]
Solyc01g020130.3	0.5	0.51	0.38	0.06	0.37	0.33	0.38	0.32	0.44	0.62	0.73	0.34	0.73	0.29	0.65	0.46	1.18	0.4	0.51	0.43	0.28	Solyc01g020130.3	GO:0000139,Golgi membrane; GO:0000271,polysaccharide biosynthetic process; GO:0003674,molecular_function; GO:0003824,catalytic activity; GO:0005575,cellular_component; GO:0005622,intracellular anatomical structure; GO:0005623,obsolete cell; GO:0005737,cytoplasm; GO:0005794,Golgi apparatus; GO:0005975,carbohydrate metabolic process; GO:0005976,polysaccharide metabolic process; GO:0008150,biologica…	--	TMW83392.1 hypothetical protein EJD97_001866, partial [Solanum chilense]
Solyc01g020150.3	0	0	0	0.56	0	0	0	0	0	0	0.25	0.33	0.35	0	0.26	0	0	0.55	0.25	0	0	Solyc01g020150.3	--	--	CAI93188.1 glycosyltransferase [Solanum lycopersicum]
Solyc01g020160.1	0	0.29	0.28	0	0	0.33	0	0	0	0.31	0	0	0	0	0	0	0	0.57	0	0	0	Solyc01g020160.1	--	--	XP_015089798.1 transcription factor bHLH95-like [Solanum pennellii]
Solyc01g020190.2	0.3	0.24	0.23	0.12	0.11	0	0.13	0.14	0	1.47	0.11	0.15	2.35	0.31	0.12	0.76	1.12	0	0.33	0	0.24	Solyc01g020190.2	GO:0000209,protein polyubiquitination; GO:0001101,response to acid chemical; GO:0002020,protease binding; GO:0003674,molecular_function; GO:0003824,catalytic activity; GO:0004842,ubiquitin-protein transferase activity; GO:0005488,binding; GO:0005515,protein binding; GO:0005575,cellular_component; GO:0005622,intracellular anatomical structure; GO:0005623,obsolete cell; GO:0005737,cytoplasm; GO:000…	MARCH6, DOA10; E3 ubiquitin-protein ligase MARCH6 [EC:2.3.2.27]; K10661;	KAH0732184.1 hypothetical protein KY289_003372 [Solanum tuberosum]
Solyc01g020220.3	2.42	4.15	2.6	4.59	2.94	4.32	4.16	2.58	2.64	5.58	3.58	2.66	2.66	1.99	3.29	3.97	1.52	3.72	1.86	2.65	2.8	Solyc01g020220.3	GO:0005575,cellular_component; GO:0005622,intracellular anatomical structure; GO:0005623,obsolete cell; GO:0005634,nucleus; GO:0005657,replication fork; GO:0005663,DNA replication factor C complex; GO:0005694,chromosome; GO:0006139,nucleobase-containing compound metabolic process; GO:0006259,DNA metabolic process; GO:0006260,DNA replication; GO:0006261,DNA-templated DNA replication; GO:0006275,re…	RFC3_5; replication factor C subunit 3/5; K10756;	KAH0764841.1 hypothetical protein KY285_000712 [Solanum tuberosum]
Solyc01g020240.4	22.45	22.68	23.84	26.07	19.79	23.03	21.36	17.32	34.73	29.81	24.85	27.55	21.49	37.39	29.16	35.63	17.73	28.58	28.33	32.18	26.02	Solyc01g020240.4	--	--	XP_004228339.1 uncharacterized protein LOC101253921 [Solanum lycopersicum]
Solyc01g020320.3	5.21	10.01	9.79	7.44	7.84	8.76	5.67	8.59	10.2	10.75	11.91	10.12	6.12	12.4	12.49	13.05	11.32	10.11	7.61	11.18	10.66	Solyc01g020320.3	--	--	XP_010316220.1 uncharacterized protein LOC101253610 [Solanum lycopersicum]
Solyc01g020323.1	0.3	1.02	1.9	1.4	1.01	1.12	0.26	0.75	2.75	0.72	0.44	0.87	0.15	0.08	1.08	0.75	0.9	1.56	0.16	0.45	1.13	Solyc01g020323.1	GO:0003674,molecular_function; GO:0003735,structural constituent of ribosome; GO:0005198,structural molecule activity; GO:0005575,cellular_component; GO:0005622,intracellular anatomical structure; GO:0005623,obsolete cell; GO:0005634,nucleus; GO:0005730,nucleolus; GO:0005737,cytoplasm; GO:0005829,cytosol; GO:0005840,ribosome; GO:0005844,polysome; GO:0015934,large ribosomal subunit; GO:0022625,cyt…	RP-L32e, RPL32; large subunit ribosomal protein L32e; K02912;	XP_015078858.1 uncharacterized protein LOC107022779 [Solanum pennellii]
Solyc01g020327.1	0.16	0.63	0.61	0.77	0.12	0.44	0	0.58	0.48	0.41	0.58	0.61	0	0	0.36	0.34	0.31	0.63	0	0.38	0.25	Solyc01g020327.1	--	--	XP_015159746.1 PREDICTED: uncharacterized protein LOC107058486 [Solanum tuberosum]
Solyc01g020340.2	0.3	1.02	1.54	1.18	1	1.25	1.18	1.05	0.93	1.86	1.97	2.58	1.25	0.06	2.96	1.6	0.93	1.31	0.92	0.88	0.48	Solyc01g020340.2	--	--	XP_004228769.2 pentatricopeptide repeat-containing protein At4g21065-like [Solanum lycopersicum]
Solyc01g020343.1	0.66	1.06	3.32	1.35	1.24	2.48	2.64	1.21	2.54	1.75	1.22	0.96	3.41	1.01	6.82	4.02	2.65	3.2	0.72	1.2	1.58	Solyc01g020343.1	--	--	KAH0729635.1 hypothetical protein KY289_000823 [Solanum tuberosum]
Solyc01g020347.1	2.17	0.87	3.99	3.77	2.04	3.05	3.13	1.75	3.34	2.87	6.63	3.69	4.49	0.55	6.23	5.05	2.54	3.06	1.76	5.59	3.46	Solyc01g020347.1	--	--	--
Solyc01g020350.1	1.06	0.42	1.22	1.29	0.79	0	0.94	0.48	0	0.47	0	0.51	1.64	0	1.61	0	0.35	0.85	0	0	0.42	Solyc01g020350.1	--	--	KAH0724979.1 hypothetical protein KY284_000844 [Solanum tuberosum]
Solyc01g020353.1	1.41	1.45	2.33	1.72	1.59	3.38	2.13	1.93	2.31	3.54	2.97	3.61	2.07	1.12	5.29	3.52	1.21	2.35	1.45	1.09	2.96	Solyc01g020353.1	--	--	XP_019067775.1 uncharacterized protein LOC109119563 [Solanum lycopersicum]
Solyc01g020357.1	0.15	0.24	0.34	0.16	0.33	0.23	0.22	0.23	0.76	0.83	0.69	0.43	0.56	0.3	0.91	1.06	0.43	0.52	0.43	0.36	0.31	Solyc01g020357.1	--	--	KAH0732936.1 hypothetical protein KY289_004124 [Solanum tuberosum]
Solyc01g020372.1	0.13	0.08	0.05	0.11	0.07	0.09	0.06	0.12	0	0.09	0	0	0.03	0	0	0.02	0.02	0.08	0.02	0.04	0	Solyc01g020372.1	--	--	XP_025885840.1 uncharacterized protein LOC101262696 [Solanum lycopersicum]
Solyc01g150126.1	0	0	0.17	0	0	0	0	0	0	0	0	0	0	0	0	0	0	0	0	0	0	Solyc01g150126.1	--	--	TMW80523.1 hypothetical protein EJD97_018788 [Solanum chilense]
Solyc01g150127.1	0	0	0	0	0	0	0	0	0.23	0	0	0	0	0	0	0	0	0	0	0	0	Solyc01g150127.1	--	--	XP_015161128.1 PREDICTED: SKP1-like protein 1B [Solanum tuberosum]
Solyc01g020440.3	8.57	8.68	17.75	12.18	8.7	19.26	7.55	11.63	21.91	11.45	9.72	14.3	9.34	4.06	22.91	10.05	22.82	12.54	5.31	6.87	23.72	Solyc01g020440.3	GO:0005575,cellular_component; GO:0005622,intracellular anatomical structure; GO:0005623,obsolete cell; GO:0005634,nucleus; GO:0005657,replication fork; GO:0005663,DNA replication factor C complex; GO:0005694,chromosome; GO:0006139,nucleobase-containing compound metabolic process; GO:0006259,DNA metabolic process; GO:0006260,DNA replication; GO:0006261,DNA-templated DNA replication; GO:0006275,re…	RFC3_5; replication factor C subunit 3/5; K10756;	XP_004228337.1 replication factor C subunit 3 [Solanum lycopersicum]
Solyc01g020495.1	0.62	2.31	3.04	2.77	2.39	3.05	2.86	1.58	1.9	3.21	2.65	2.08	1.56	0.23	2.31	2.17	2.04	1.81	1.21	1.06	0.63	Solyc01g020495.1	--	--	PNY10276.1 cysteine-rich receptor-like protein kinase, partial [Trifolium pratense]
Solyc01g020500.2	10.11	8.14	13.2	14.51	10.23	11.1	13.29	7.68	20.91	15.06	11.34	10.84	3.96	8.15	13.33	10.73	9.09	10.68	4.53	11.82	8.34	Solyc01g020500.2	--	--	--
Solyc01g020520.4	2.97	3.18	3.9	4.34	1.91	4.1	3.47	3.38	4.63	3.38	2.23	3.68	2.63	3.02	5.08	3.72	4.71	3.72	2.88	3.27	4.86	Solyc01g020520.4	GO:0000139,Golgi membrane; GO:0003674,molecular_function; GO:0003824,catalytic activity; GO:0004175,endopeptidase activity; GO:0004222,metalloendopeptidase activity; GO:0005575,cellular_component; GO:0005622,intracellular anatomical structure; GO:0005623,obsolete cell; GO:0005737,cytoplasm; GO:0005794,Golgi apparatus; GO:0006355,regulation of DNA-templated transcription; GO:0006357,regulation of …	MBTPS2; S2P endopeptidase [EC:3.4.24.85]; K07765;	XP_010315673.1 membrane-bound transcription factor site-2 protease homolog isoform X5 [Solanum lycopersicum]
Solyc01g020524.1	0	0	0	0.2	0.12	0.54	0.36	0	0	0	0	0	0	0	0	0.12	0.11	0.26	0	0	0	Solyc01g020524.1	--	--	KAH0727899.1 hypothetical protein KY284_003764 [Solanum tuberosum]
Solyc01g020526.1	0	0	0	0	0	1.14	0.61	0	1.6	0	0	0.5	0	0	0	0.12	0.23	1.95	0	0	0	Solyc01g020526.1	--	--	XP_004243134.1 uncharacterized protein LOC101257979 isoform X2 [Solanum lycopersicum]
Solyc01g020528.1	0	0.12	0.24	0.5	0.35	1.15	0.95	0.14	0.47	0.27	0.11	0.3	0.32	0.16	0.12	0.55	0.62	3.09	0	0.37	0.61	Solyc01g020528.1	--	--	KAH0741138.1 hypothetical protein KY290_034181 [Solanum tuberosum]
Solyc01g020570.3	0	0	0	0	0	0	0.18	0	0	0	0	0	0	0	0	0	0	0	0	0	0	Solyc01g020570.3	GO:0000325,plant-type vacuole; GO:0001101,response to acid chemical; GO:0003674,molecular_function; GO:0003824,catalytic activity; GO:0005215,transporter activity; GO:0005388,P-type calcium transporter activity; GO:0005488,binding; GO:0005515,protein binding; GO:0005516,calmodulin binding; GO:0005575,cellular_component; GO:0005622,intracellular anatomical structure; GO:0005623,obsolete cell; GO:0…	ATP2C; P-type Ca2+ transporter type 2C [EC:7.2.2.10]; K01537;	XP_025884702.1 putative calcium-transporting ATPase 11, plasma membrane-type [Solanum lycopersicum]
Solyc01g020575.1	0	0	0	0	0	0	0.28	0	0	0.28	0	0	0	0	0	0	0	0	0	0	0	Solyc01g020575.1	--	--	KAH0672757.1 hypothetical protein KY284_023844 [Solanum tuberosum]
Solyc01g021600.4	1.18	1.64	0.41	0	0.08	0.8	0.19	0	2.47	2.83	0.4	1.98	0.55	1.42	9.25	0.23	1.36	2.25	4.72	1.17	14.26	Solyc01g021600.4	--	--	XP_004228335.1 dirigent protein 22-like [Solanum lycopersicum]
Solyc01g021610.1	0	0	0	0	0	0	0	0	0	0	0	0	0	0	0	0	0	0.09	0	0	0	Solyc01g021610.1	--	--	XP_015060445.1 uncharacterized protein LOC107006395 [Solanum pennellii]
Solyc01g021640.3	15.06	18.59	12.85	18.97	15.78	14.67	15.93	13.97	13.29	17.17	11.61	12.96	18.07	12.13	10.39	18.41	14.57	14.09	13.5	11.84	12.32	Solyc01g021640.3	GO:0000151,ubiquitin ligase complex; GO:0003674,molecular_function; GO:0003676,nucleic acid binding; GO:0003723,RNA binding; GO:0005488,binding; GO:0005575,cellular_component; GO:0005622,intracellular anatomical structure; GO:0005623,obsolete cell; GO:0005634,nucleus; GO:0005654,nucleoplasm; GO:0005681,spliceosomal complex; GO:0005682,U5 snRNP; GO:0006139,nucleobase-containing compound metabolic …	--	XP_004228334.1 uncharacterized protein LOC101252105 isoform X1 [Solanum lycopersicum]
Solyc01g021680.1	0	0.67	0.32	0.34	0.31	0	1.47	0	0	0	0.61	0	0.43	0	0	0	0	0	0.3	0.5	0	Solyc01g021680.1	--	--	XP_009800666.1 PREDICTED: zinc finger MYM-type protein 1-like [Nicotiana sylvestris]
Solyc01g021695.1	0	0	0	0	0	0	0	0	0	0	0	0	0	0	0	0	0	0.36	0	0	0	Solyc01g021695.1	--	--	--
Solyc01g021700.3	0	0	0	0	0	0	0	0	0	0	0	0	0	0	0	0	0.05	0	0	0	0	Solyc01g021700.3	--	--	KAH0781299.1 hypothetical protein KY290_000897 [Solanum tuberosum]
Solyc01g021720.1	0.63	1.27	1.71	0	0.95	2.66	0	0.58	0.48	1.67	1.87	2.14	0.65	0.32	2.89	0.68	0.84	1.78	1.82	0.38	1.76	Solyc01g021720.1	--	--	--
Solyc01g021730.2	1.16	0.75	0.24	0.5	0.7	1.81	0.75	3.76	0.24	7.96	2.63	2.17	2.47	1.65	0.59	4.31	1.24	4.48	7.8	2.34	1.42	Solyc01g021730.2	--	--	XP_004228763.1 NAC domain-containing protein 78-like [Solanum lycopersicum]
Solyc01g022740.3	2.76	3.25	3.92	3.43	3.67	3.84	3.79	4.04	3.98	4.09	2.88	2.97	2.99	2.29	4.45	4.19	2.59	3.06	2.26	2.89	3.97	Solyc01g022740.3	GO:0000151,ubiquitin ligase complex; GO:0005575,cellular_component; GO:0005622,intracellular anatomical structure; GO:0005623,obsolete cell; GO:0031461,cullin-RING ubiquitin ligase complex; GO:0031463,Cul3-RING ubiquitin ligase complex; GO:0032991,protein-containing complex; GO:0044424,obsolete intracellular part; GO:0044464,obsolete cell part; GO:1902494,catalytic complex; GO:1990234,transferase…	--	XP_004228331.1 F-box/kelch-repeat protein At1g55270 [Solanum lycopersicum]
Solyc01g022750.3	105.79	96.1	79.46	74.4	113.74	78.71	89.32	105.2	81.07	124.2	110.69	110.1	113.43	133.95	71.71	115.74	159.17	108.98	127.1	130.93	99.21	Solyc01g022750.3	GO:0005575,cellular_component; GO:0005622,intracellular anatomical structure; GO:0005623,obsolete cell; GO:0005737,cytoplasm; GO:0005739,mitochondrion; GO:0005740,mitochondrial envelope; GO:0005743,mitochondrial inner membrane; GO:0005746,mitochondrial respirasome; GO:0005747,mitochondrial respiratory chain complex I; GO:0016020,membrane; GO:0019866,organelle inner membrane; GO:0030964,NADH dehyd…	NDUFA6; NADH dehydrogenase (ubiquinone) 1 alpha subcomplex subunit 6; K03950;	XP_004228330.1 NADH dehydrogenase [ubiquinone]
Solyc01g033995.1	0	0	0	0	0	0	0	0	0	0	0	0	0	0	0	0.05	0	0	0	0	0	Solyc01g033995.1	--	--	KAH0781282.1 hypothetical protein KY290_000880 [Solanum tuberosum]
Solyc01g034010.2	0	0	0	0	0	0.08	0	0	0	0	0	0	0	0	0	0	0	0	0	0	0	Solyc01g034010.2	--	--	XP_019067790.1 protein MAIN-LIKE 2-like [Solanum lycopersicum]
Solyc01g034020.3	24.04	26.82	43.21	28.74	29.32	43.7	21.83	36.71	41.8	47.21	46.86	45.08	39.98	42.64	47.99	49.04	52.21	42.86	42.14	46.79	37.77	Solyc01g034020.3	--	PPP2C; serine/threonine-protein phosphatase 2A catalytic subunit [EC:3.1.3.16]; K04382;	XP_004228954.1 serine/threonine-protein phosphatase PP2A catalytic subunit [Solanum lycopersicum]
Solyc01g034080.1	0	0.05	0.31	0.24	0.13	0.22	0.05	0.05	0.09	0	0.09	0.06	0.18	0	0.13	0.38	0.08	0.05	0.17	0.21	0.05	Solyc01g034080.1	GO:0003674,molecular_function; GO:0005215,transporter activity; GO:0005488,binding; GO:0005515,protein binding; GO:0005575,cellular_component; GO:0005623,obsolete cell; GO:0005886,plasma membrane; GO:0005887,integral component of plasma membrane; GO:0006810,transport; GO:0008150,biological_process; GO:0015203,polyamine transmembrane transporter activity; GO:0015291,secondary active transmembrane …	--	XP_004228957.1 probable polyamine transporter At3g13620 [Solanum lycopersicum]
Solyc01g034150.4	7.05	11.71	10.05	11.61	9.55	11.98	10.11	9.27	11.57	11.94	8.51	9.5	9.78	7.04	12.1	12.45	8.82	9.4	7.92	8.61	10.25	Solyc01g034150.4	GO:0000731,DNA synthesis involved in DNA repair; GO:0003674,molecular_function; GO:0003676,nucleic acid binding; GO:0003677,DNA binding; GO:0003684,damaged DNA binding; GO:0003824,catalytic activity; GO:0003887,DNA-directed DNA polymerase activity; GO:0005488,binding; GO:0005575,cellular_component; GO:0005622,intracellular anatomical structure; GO:0005623,obsolete cell; GO:0005634,nucleus; GO:000…	POLH; DNA polymerase eta [EC:2.7.7.7]; K03509;	XP_010318282.1 DNA polymerase eta isoform X9 [Solanum lycopersicum]
Solyc01g150129.1	0	0	0	0	0	0.16	0.15	0	0.79	0	0	0	0	0.35	0.13	0	0	0	0	0	0.27	Solyc01g150129.1	--	--	XP_027768530.1 B3 domain-containing transcription factor VRN1-like [Solanum pennellii]
Solyc01g028960.1	0	0	0.33	0	0	0	0	0	0	0	0	0	0	0	0.65	0	0.28	0	0	0	0	Solyc01g028960.1	--	--	--
Solyc01g028930.4	33.98	30.73	21.82	21.42	33.13	20.6	27.9	30.59	21.6	26.9	19.74	16.78	29.86	22.88	20.07	30.63	26.55	19.5	27.33	23.68	26.67	Solyc01g028930.4	GO:0003674,molecular_function; GO:0003676,nucleic acid binding; GO:0003677,DNA binding; GO:0005488,binding; GO:0005515,protein binding; GO:0005575,cellular_component; GO:0005622,intracellular anatomical structure; GO:0005623,obsolete cell; GO:0005634,nucleus; GO:0006139,nucleobase-containing compound metabolic process; GO:0006351,DNA-templated transcription; GO:0006352,DNA-templated transcription…	TBP, tbp; transcription initiation factor TFIID TATA-box-binding protein; K03120;	NP_001275090.1 TATA-box-binding protein [Solanum tuberosum]
Solyc01g028900.3	127.27	104.17	63.58	103.8	87.41	65.04	104.81	88.37	62.68	122.04	104.41	104.01	93.05	123.25	115.05	103.4	97.2	115.7	103.22	91.87	92.15	Solyc01g028900.3	GO:0005575,cellular_component; GO:0005622,intracellular anatomical structure; GO:0005623,obsolete cell; GO:0005737,cytoplasm; GO:0005739,mitochondrion; GO:0005759,mitochondrial matrix; GO:0005947,mitochondrial alpha-ketoglutarate dehydrogenase complex; GO:0006082,organic acid metabolic process; GO:0006520,cellular amino acid metabolic process; GO:0006807,nitrogen compound metabolic process; GO:00…	fabG, OAR1; 3-oxoacyl-[acyl-carrier protein] reductase [EC:1.1.1.100]; K00059; BCKDHB, bkdA2; 2-oxoisovalerate dehydrogenase E1 component beta subunit [EC:1.2.4.4]; K00167;	XP_004228950.1 2-oxoisovalerate dehydrogenase subunit beta 2, mitochondrial isoform X1 [Solanum lycopersicum]
Solyc01g028870.3	30.34	25.94	28.3	46.95	28.36	28.87	38.76	27.41	35.15	23.71	25.21	22.72	18.67	31.99	28.78	25.55	14.02	24.79	24.73	20.44	27.35	Solyc01g028870.3	--	--	XP_004228949.1 uncharacterized protein LOC101254024 isoform X1 [Solanum lycopersicum]
Solyc01g028860.3	170.45	170.6	221.08	218.27	179.06	208.04	208.94	165.66	172.45	186.87	166.13	160.89	201.25	113.48	216.85	201.58	202.92	156.72	121.64	132.15	170.89	Solyc01g028860.3	--	--	XP_004228948.1 uncharacterized protein LOC101253713 [Solanum lycopersicum]
Solyc01g028865.1	0	0	0	0.14	0	0.32	0	0.16	0	0.3	0	0	0	0	0.13	0	0	0	0	0	0	Solyc01g028865.1	--	--	TMW96457.1 hypothetical protein EJD97_007345 [Solanum chilense]
Solyc01g028830.3	26.57	22.71	30.65	16.96	16.87	28.85	12.06	29.11	34.34	18.81	16.88	20.96	18.85	18.5	23.35	19.05	22.86	25.79	19.46	24.01	27.49	Solyc01g028830.3	GO:0003674,molecular_function; GO:0003824,catalytic activity; GO:0004672,protein kinase activity; GO:0004674,protein serine/threonine kinase activity; GO:0004675,transmembrane receptor protein serine/threonine kinase activity; GO:0004888,transmembrane signaling receptor activity; GO:0005575,cellular_component; GO:0005623,obsolete cell; GO:0005886,plasma membrane; GO:0005911,cell-cell junction; GO…	IRAK4; interleukin-1 receptor-associated kinase 4 [EC:2.7.11.1]; K04733;	XP_004228947.1 probable serine/threonine-protein kinase PBL16 [Solanum lycopersicum]
Solyc01g028810.3	336.16	251.36	371.15	543.95	286.42	378.1	389.75	268.66	307.22	333.2	333.43	335.41	253.64	272.85	353.58	344.29	225.45	260.24	239.75	230.88	314.83	Solyc01g028810.3	GO:0002376,immune system process; GO:0003674,molecular_function; GO:0005488,binding; GO:0005515,protein binding; GO:0005575,cellular_component; GO:0005576,extracellular region; GO:0005622,intracellular anatomical structure; GO:0005623,obsolete cell; GO:0005634,nucleus; GO:0005730,nucleolus; GO:0005737,cytoplasm; GO:0005739,mitochondrion; GO:0005829,cytosol; GO:0005840,ribosome; GO:0005886,plasma …	groEL, HSPD1; chaperonin GroEL; K04077;	XP_004228946.1 ruBisCO large subunit-binding protein subunit beta, chloroplastic [Solanum lycopersicum]
Solyc01g028800.3	0.46	0.79	3.07	0.2	0.37	0.86	0.14	1.46	2.49	2.53	0.32	0.56	1.77	0.37	1.28	1.09	7.13	0.86	0.46	1.37	0.37	Solyc01g028800.3	GO:0005575,cellular_component; GO:0005622,intracellular anatomical structure; GO:0005623,obsolete cell; GO:0005634,nucleus; GO:0005737,cytoplasm; GO:0043226,organelle; GO:0043227,membrane-bounded organelle; GO:0043229,intracellular organelle; GO:0043231,intracellular membrane-bounded organelle; GO:0044424,obsolete intracellular part; GO:0044464,obsolete cell part;	--	TMW86347.1 hypothetical protein EJD97_021515 [Solanum chilense]
Solyc01g028803.1	14.83	7.59	6.25	2.81	4.11	4.53	13.24	4.82	3.48	6.85	3.54	3.8	3.56	6.96	6.02	3.32	1.58	6.02	11.86	16.21	4.35	Solyc01g028803.1	--	--	XP_004228960.1 beta-amyrin 28-monooxygenase-like [Solanum lycopersicum]
Solyc01g028807.1	246.07	249.45	346.13	60.17	68.52	308.72	139.07	57.42	224.89	145.34	110.35	125.87	71.66	46.96	143.4	121.73	102.15	149.81	51.49	143.65	232.13	Solyc01g028807.1	--	--	KAH0679137.1 hypothetical protein KY284_020222 [Solanum tuberosum]
Solyc01g044270.3	12.12	10.28	9.65	10.75	13.64	8.61	11.73	10.68	8.85	13.18	15.08	9.62	12.81	5.88	11.36	12.93	10.49	8.59	6.08	9.19	7.44	Solyc01g044270.3	--	--	XP_004228961.1 uncharacterized protein LOC101261851 [Solanum lycopersicum]
Solyc01g044340.3	14.01	18.17	15.5	17.68	22.07	22.52	20.78	20.58	13.61	19.89	16.25	20.91	18.89	5.25	22.43	22.79	22.58	18.66	11.92	13.39	6.47	Solyc01g044340.3	--	--	XP_004228962.1 probable E3 ubiquitin-protein ligase ARI7 [Solanum lycopersicum]
Solyc01g044350.3	10.29	9.75	9.13	8.39	10.5	9.91	8.65	9.36	7.12	10.54	7.37	9.61	10.86	6.63	9.55	10.77	10.13	8.31	6.58	8.56	8.91	Solyc01g044350.3	--	--	XP_004228962.1 probable E3 ubiquitin-protein ligase ARI7 [Solanum lycopersicum]
Solyc01g044360.4	43.56	71.89	98.67	72.46	72.9	79.89	64.18	85.38	79.75	90.88	63.62	71.14	95.55	31.17	88.14	89.14	141.15	75.47	59.31	58.28	49.63	Solyc01g044360.4	GO:0000060,obsolete protein import into nucleus, translocation; GO:0001101,response to acid chemical; GO:0003674,molecular_function; GO:0005048,signal sequence binding; GO:0005215,transporter activity; GO:0005488,binding; GO:0005575,cellular_component; GO:0005622,intracellular anatomical structure; GO:0005623,obsolete cell; GO:0005634,nucleus; GO:0005635,nuclear envelope; GO:0005737,cytoplasm; GO…	--	XP_004228963.1 importin-5 [Solanum lycopersicum]
Solyc01g044365.1	17.05	24.8	13.79	14.46	16.24	33.96	12.09	17.74	24.82	19.04	22.44	23.29	7.87	11.09	18.68	21.15	20.44	22.9	0.74	0	3.9	Solyc01g044365.1	--	--	XP_027770857.1 uncharacterized protein LOC107015918 [Solanum pennellii]
Solyc01g044370.3	0.72	1.26	3.92	1.97	1.27	5.99	0.64	1.66	4.45	1.6	1.52	2.58	1.12	1.47	1.94	1.3	1.13	1.07	1.31	2.78	3.56	Solyc01g044370.3	--	--	XP_025884709.1 mitochondrial amidoxime-reducing component 1-like [Solanum lycopersicum]
Solyc01g044375.1	0	0.4	2.71	0.82	0.57	5.64	0.22	0.46	3.47	0.66	0.93	0.97	0	0.26	0.19	0.72	0.84	0.4	0.72	0.61	1	Solyc01g044375.1	--	--	XP_015071238.1 mitochondrial amidoxime-reducing component 1-like [Solanum pennellii]
Solyc01g044420.4	0	0	0	0	0	0.04	0	0.04	0	0.08	0	0.04	0	0	0.24	0.03	0.03	0.07	0.16	0	0.25	Solyc01g044420.4	--	--	XP_019069991.1 IQ domain-containing protein IQM2-like isoform X2 [Solanum lycopersicum]
Solyc01g044490.4	31.34	23.4	19.44	29.22	23.68	18.57	25.01	21.79	19.23	29.07	23.7	20.22	27.31	30.56	20.53	31.42	31.26	22.62	25.39	27.35	24.02	Solyc01g044490.4	--	--	XP_004228964.1 uncharacterized protein LOC101264248 isoform X1 [Solanum lycopersicum]
Solyc01g044520.2	0	0	0.12	0	0	0.15	0	0.15	0	0	0	0	0.49	0	0.37	0	0.32	0.26	0.58	0.39	0.38	Solyc01g044520.2	--	--	XP_010318580.1 LOB domain-containing protein 1-like [Solanum lycopersicum]
Solyc01g044556.1	11.8	12.22	25.14	12.5	18.66	22.98	13.34	15.93	19.18	16.85	13.83	12.38	7.56	16.95	20.1	11.64	6.8	15.73	9	14.28	16.64	Solyc01g044556.1	--	--	KAG5630725.1 hypothetical protein H5410_002442, partial [Solanum commersonii]
Solyc01g044558.1	14.4	23.82	40.19	26.77	30.43	46.43	24.14	33.73	33.14	27.29	26.3	31.2	13.16	16.14	38.71	23.06	12.97	24.47	16.26	25.26	20.22	Solyc01g044558.1	GO:0000003,reproduction; GO:0000280,nuclear division; GO:0003006,developmental process involved in reproduction; GO:0005575,cellular_component; GO:0005622,intracellular anatomical structure; GO:0005623,obsolete cell; GO:0005634,nucleus; GO:0005737,cytoplasm; GO:0006996,organelle organization; GO:0007049,cell cycle; GO:0007135,meiosis II; GO:0007140,male meiotic nuclear division; GO:0007275,multic…	CCNA; cyclin-A; K06627;	KAH0781346.1 hypothetical protein KY290_000944 [Solanum tuberosum]
Solyc01g049650.3	9.88	11.35	124.36	13.4	14.08	117.96	9.67	22.49	114.47	30.83	27.17	40.12	25.67	16.36	85.22	32.84	45.36	36.04	16.09	23.39	79.65	Solyc01g049650.3	GO:0003674,molecular_function; GO:0003824,catalytic activity; GO:0004743,pyruvate kinase activity; GO:0005575,cellular_component; GO:0005622,intracellular anatomical structure; GO:0005623,obsolete cell; GO:0005737,cytoplasm; GO:0005975,carbohydrate metabolic process; GO:0006082,organic acid metabolic process; GO:0006090,pyruvate metabolic process; GO:0006091,generation of precursor metabolites an…	PK, pyk; pyruvate kinase [EC:2.7.1.40]; K00873;	KAG5631361.1 hypothetical protein H5410_003078 [Solanum commersonii]
Solyc01g049680.3	109.18	92.9	60.24	86	85.41	62.95	100.58	75.35	57.42	88.87	92.36	89.65	85.47	114.26	56.91	99.17	68.92	86.49	102.88	92.25	78.72	Solyc01g049680.3	GO:0003674,molecular_function; GO:0003676,nucleic acid binding; GO:0003723,RNA binding; GO:0003729,mRNA binding; GO:0005488,binding; GO:0005575,cellular_component; GO:0005622,intracellular anatomical structure; GO:0005623,obsolete cell; GO:0005737,cytoplasm; GO:0008150,biological_process; GO:0010035,response to inorganic substance; GO:0010038,response to metal ion; GO:0042221,response to chemical…	--	XP_004228968.1 transcription factor Pur-alpha 1 isoform X1 [Solanum lycopersicum]
Solyc01g049690.4	104.71	123.55	70.45	119.49	100.25	80.5	120.67	96.56	81.1	107.13	120.41	108.3	107.18	91.42	77.11	121.52	86.99	118.42	107.89	112.11	77.62	Solyc01g049690.4	GO:0003674,molecular_function; GO:0003676,nucleic acid binding; GO:0003723,RNA binding; GO:0003729,mRNA binding; GO:0005488,binding; GO:0005575,cellular_component; GO:0005622,intracellular anatomical structure; GO:0005623,obsolete cell; GO:0005737,cytoplasm; GO:0008150,biological_process; GO:0010035,response to inorganic substance; GO:0010038,response to metal ion; GO:0042221,response to chemical…	--	XP_006341878.1 PREDICTED: transcription factor Pur-alpha 1 isoform X2 [Solanum tuberosum]
Solyc01g049770.3	4.39	7.6	9.9	5.36	11.67	12.16	7.77	11.15	23.6	13.08	9.85	18.34	6.79	8.57	15.98	7.36	8.34	13.59	6.69	11.43	16.67	Solyc01g049770.3	--	--	--
Solyc01g049810.4	0.52	0.53	1.32	0.43	0.62	1.06	1.09	0.28	0.67	0.96	0.55	0.51	0.9	0.44	0.77	0.88	0.85	0.7	0.47	0.48	1.08	Solyc01g049810.4	GO:0000959,mitochondrial RNA metabolic process; GO:0003674,molecular_function; GO:0003676,nucleic acid binding; GO:0003723,RNA binding; GO:0003824,catalytic activity; GO:0004518,nuclease activity; GO:0004519,endonuclease activity; GO:0005488,binding; GO:0005575,cellular_component; GO:0005622,intracellular anatomical structure; GO:0005623,obsolete cell; GO:0005737,cytoplasm; GO:0005739,mitochondri…	--	XP_025885963.1 pentatricopeptide repeat-containing protein At5g56310 [Solanum lycopersicum]
Solyc01g049820.2	0	0.05	0.05	0	0	0	0	0	0	0.06	0	0	0.07	0	0.05	0	0.04	0	0	0	0	Solyc01g049820.2	--	--	XP_019070002.2 LOW QUALITY PROTEIN: kinesin-like protein KIN-14B [Solanum lycopersicum]
Solyc01g049830.2	0	0	0.16	0.17	0	0	0.19	0.19	0	0	0	0	0	0	0.16	0	0	0.17	0	0	0	Solyc01g049830.2	GO:0003674,molecular_function; GO:0003774,cytoskeletal motor activity; GO:0003777,microtubule motor activity; GO:0003824,catalytic activity; GO:0005575,cellular_component; GO:0005622,intracellular anatomical structure; GO:0005623,obsolete cell; GO:0005737,cytoplasm; GO:0005739,mitochondrion; GO:0005794,Golgi apparatus; GO:0005813,centrosome; GO:0005815,microtubule organizing center; GO:0005856,cy…	--	KAH0729657.1 hypothetical protein KY289_000845 [Solanum tuberosum]
Solyc01g049840.1	0	0	0	0	0	0	0	0.11	0.38	0	0	0	0	0	0	0.27	0	0	0	0	0	Solyc01g049840.1	GO:0003674,molecular_function; GO:0003774,cytoskeletal motor activity; GO:0003777,microtubule motor activity; GO:0003824,catalytic activity; GO:0005575,cellular_component; GO:0005622,intracellular anatomical structure; GO:0005623,obsolete cell; GO:0005737,cytoplasm; GO:0005739,mitochondrion; GO:0005794,Golgi apparatus; GO:0005813,centrosome; GO:0005815,microtubule organizing center; GO:0005856,cy…	--	XP_019070009.2 kinesin-like protein KIN-14T [Solanum lycopersicum]
Solyc01g150130.1	0	0	0	0	0.11	0	0	0	0	0.13	0	0	0	0	0	0	0.1	0	0	0	0	Solyc01g150130.1	--	--	KAH0634968.1 hypothetical protein KY284_037754 [Solanum tuberosum]
Solyc01g049880.3	8.98	16.79	26.66	12.58	12.65	39.43	10.64	23.56	45.1	14.15	28.79	28.6	10.58	28.92	23.87	9.23	12	29.44	20.71	33.82	38.79	Solyc01g049880.3	--	--	XP_025887154.1 uncharacterized protein LOC101250021 [Solanum lycopersicum]
Solyc01g049890.3	230.38	206.51	217.49	183.68	214.06	196.21	158.98	202.82	205.6	242	197.07	197.21	217.49	198.91	198.72	211.73	215.84	207.28	169.92	202.89	199.87	Solyc01g049890.3	--	--	XP_004228970.1 uncharacterized protein LOC101267442 [Solanum lycopersicum]
Solyc01g049910.4	2.02	2.13	3.03	3.03	2.27	2.51	2.27	2.58	3.55	4.95	2.56	2.24	2.09	2.1	4.26	3.87	3.15	3.76	2.65	2.3	2.57	Solyc01g049910.4	GO:0000139,Golgi membrane; GO:0003674,molecular_function; GO:0003824,catalytic activity; GO:0004175,endopeptidase activity; GO:0004222,metalloendopeptidase activity; GO:0005575,cellular_component; GO:0005622,intracellular anatomical structure; GO:0005623,obsolete cell; GO:0005737,cytoplasm; GO:0005794,Golgi apparatus; GO:0006355,regulation of DNA-templated transcription; GO:0006357,regulation of …	MBTPS2; S2P endopeptidase [EC:3.4.24.85]; K07765;	XP_015062808.1 membrane-bound transcription factor site-2 protease homolog isoform X1 [Solanum pennellii]
Solyc01g049920.2	5.33	3.07	8.83	4.35	7.16	6.07	2.7	3.5	7.62	1.68	3.94	7.03	7.87	4.26	6.41	0.27	15.03	6.45	2.2	2.77	6.38	Solyc01g049920.2	--	--	--
Solyc01g150131.1	0.38	0.51	0	0.98	0.33	0.12	0.11	0.18	0.29	1.79	0.42	0.8	0.53	0.32	0.97	0.68	1.44	0.26	0.14	0.54	0.76	Solyc01g150131.1	--	--	--
Solyc01g049960.4	54.24	51.51	61.13	62.67	58.26	59.03	52.21	62.67	59.73	52.42	58.45	66.67	46.2	72.54	69.75	53.72	62.76	64.02	49.66	57.48	77.85	Solyc01g049960.4	GO:0001678,cellular glucose homeostasis; GO:0005575,cellular_component; GO:0005622,intracellular anatomical structure; GO:0005623,obsolete cell; GO:0005737,cytoplasm; GO:0005739,mitochondrion; GO:0008150,biological_process; GO:0009743,response to carbohydrate; GO:0009746,response to hexose; GO:0009749,response to glucose; GO:0009966,regulation of signal transduction; GO:0009987,cellular process; …	--	XP_004228972.1 RGS1-HXK1-interacting protein 1 [Solanum lycopersicum]
Solyc01g050010.3	5.75	7.27	8.67	9.26	5.2	8.27	5.94	5.28	10.31	8.92	6.42	7.44	4.1	3.96	8.26	7.34	6.49	6.17	5.43	7.04	9.05	Solyc01g050010.3	--	--	TMW98729.1 hypothetical protein EJD97_003561, partial [Solanum chilense]
Solyc01g050040.4	18.14	17.58	14.22	14.69	16.12	18.88	13.1	17.02	21.38	16.82	14.31	20.35	8.81	13.93	19.77	13.27	11.5	17.49	13.57	12.93	18.37	Solyc01g050040.4	GO:0000003,reproduction; GO:0000902,cell morphogenesis; GO:0000904,cell morphogenesis involved in differentiation; GO:0003006,developmental process involved in reproduction; GO:0003674,molecular_function; GO:0003824,catalytic activity; GO:0004842,ubiquitin-protein transferase activity; GO:0006807,nitrogen compound metabolic process; GO:0007275,multicellular organism development; GO:0008150,biolog…	--	XP_015063096.1 E3 ubiquitin-protein ligase SIRP1 [Solanum pennellii]
Solyc01g050045.1	2.8	3.15	4.76	2.28	3.37	3.93	2.98	4.37	7.75	4.44	4.55	4.08	4.34	2.56	5.56	3.2	4.3	3.38	4.44	3.05	2.68	Solyc01g050045.1	--	--	--
Solyc01g050070.4	10.79	12.65	15.09	12.4	14.25	15.47	11.06	13.68	14.22	18.51	11.4	11.62	15.4	10.97	12.85	16.76	17.82	11.77	10.49	10.57	13.87	Solyc01g050070.4	--	--	KAG5631506.1 hypothetical protein H5410_003223, partial [Solanum commersonii]
Solyc01g050050.1	0.39	4.98	7.46	5.67	4.94	6.88	4.79	5.32	3.56	1.7	3.43	1.88	2.79	0	2.95	2.49	2.58	4.36	2.79	0.47	0.62	Solyc01g050050.1	--	--	TMX03340.1 hypothetical protein EJD97_016911 [Solanum chilense]
Solyc01g056260.1	0	0	1.49	0	0	0.36	0	0	2.38	0	0.29	0	0	0	0.3	0	0	0	0	0	0.31	Solyc01g056260.1	--	--	KAG5631788.1 hypothetical protein H5410_003505 [Solanum commersonii]
Solyc01g056280.3	0	0	0	0	0	0	0	0	0	0	0	0	0.07	0	0	0	0	0	0	0	0	Solyc01g056280.3	--	--	DAA64718.1 TPA_exp: S-locus F-box protein 10 [Solanum pennellii]
Solyc01g056320.1	3.85	14.72	4.46	5.89	9.05	6.31	10.24	5.3	2.96	7.64	6.41	8.88	6.46	4.4	10.3	9.3	10.62	6.98	2.08	2.33	2.69	Solyc01g056320.1	--	--	--
Solyc01g056340.4	6.29	9.06	8.36	9.15	9.7	8.52	8.65	11.34	10.62	9.99	7.84	8.13	8.31	6.69	9.75	10.17	5.81	8.72	8.81	9.86	7.75	Solyc01g056340.4	GO:0005575,cellular_component; GO:0005622,intracellular anatomical structure; GO:0005623,obsolete cell; GO:0005634,nucleus; GO:0006139,nucleobase-containing compound metabolic process; GO:0006259,DNA metabolic process; GO:0006281,DNA repair; GO:0006725,cellular aromatic compound metabolic process; GO:0006807,nitrogen compound metabolic process; GO:0006950,response to stress; GO:0006974,cellular r…	DET1; de-etiolated-1; K10571;	NP_001234148.1 light-mediated development protein DET1 [Solanum lycopersicum]
Solyc01g056370.3	39.73	31.98	32.57	37.04	38.42	27.53	38.62	35.17	37.09	54.32	32.22	38.18	59.89	28.85	56.08	54.24	49.73	39.37	26.48	29.2	37.64	Solyc01g056370.3	--	--	--
Solyc01g056390.1	0	0	0	0	0	0	0	0	0	0.22	0	0	0	0	0	0	0	0	0	0	0	Solyc01g056390.1	GO:0000003,reproduction; GO:0000905,sporocarp development involved in asexual reproduction; GO:0001896,autolysis; GO:0003006,developmental process involved in reproduction; GO:0005575,cellular_component; GO:0005622,intracellular anatomical structure; GO:0005623,obsolete cell; GO:0005737,cytoplasm; GO:0006725,cellular aromatic compound metabolic process; GO:0007275,multicellular organism developme…	glnA, GLUL; glutamine synthetase [EC:6.3.1.2]; K01915;	TMX04311.1 hypothetical protein EJD97_010093 [Solanum chilense]
Solyc01g056480.3	1.27	6.36	4.69	5.76	5.1	5.29	6.26	4.8	6.08	5.97	3.65	4.66	2.92	1	6.15	3.33	2.45	4.21	4.07	2.56	2.48	Solyc01g056480.3	--	--	KAG5596483.1 hypothetical protein H5410_037715 [Solanum commersonii]
Solyc01g056520.3	12.22	14.18	11.92	10.22	10.05	10.59	12.36	11.43	9.62	18.46	10.6	8.99	18.45	8.1	12.43	22.17	16.68	10.2	10.97	10.53	7.98	Solyc01g056520.3	GO:0003674,molecular_function; GO:0005049,nuclear export signal receptor activity; GO:0005488,binding; GO:0005515,protein binding; GO:0005575,cellular_component; GO:0005622,intracellular anatomical structure; GO:0005623,obsolete cell; GO:0005634,nucleus; GO:0005635,nuclear envelope; GO:0005643,nuclear pore; GO:0005737,cytoplasm; GO:0006611,protein export from nucleus; GO:0006810,transport; GO:000…	--	XP_010319657.1 exportin-7 isoform X2 [Solanum lycopersicum]
Solyc01g056570.3	18.92	26.96	30.29	28.1	26.31	32.1	28.74	27.71	25.21	20.88	22.17	24.83	19.3	11.99	21.25	23.01	20.58	23.27	20.36	20.48	17.71	Solyc01g056570.3	--	--	XP_004229059.1 uncharacterized protein LOC101261550 [Solanum lycopersicum]
Solyc01g056580.4	0.06	0	0	0	0	0	0	0	0.1	0.06	0.05	0.19	0.13	0.06	0.15	0.05	0.3	0.05	0.09	0.08	0.66	Solyc01g056580.4	GO:0005575,cellular_component; GO:0005622,intracellular anatomical structure; GO:0005623,obsolete cell; GO:0005737,cytoplasm; GO:0006139,nucleobase-containing compound metabolic process; GO:0006725,cellular aromatic compound metabolic process; GO:0006732,obsolete coenzyme metabolic process; GO:0006733,obsolete oxidoreduction coenzyme metabolic process; GO:0006753,nucleoside phosphate metabolic pr…	nadB; L-aspartate oxidase [EC:1.4.3.16]; K00278;	XP_010320441.1 L-aspartate oxidase, chloroplastic-like [Solanum lycopersicum]
Solyc01g056600.2	2.74	6.63	5.37	6.71	5.36	6.68	7.29	7.89	4.78	8.54	9.33	9.06	7.18	3.16	7.69	9.29	7.09	9.28	6.47	5.31	3.79	Solyc01g056600.2	--	--	TMW85006.1 hypothetical protein EJD97_023967 [Solanum chilense]
Solyc01g056610.1	2.53	4.65	6.41	4.12	7.06	4.39	5.12	3.98	4.44	7.32	7.74	7.36	5.59	4.04	6.35	7.75	6.03	5.24	3.91	3.93	3.74	Solyc01g056610.1	--	--	TMW85005.1 hypothetical protein EJD97_023966 [Solanum chilense]
Solyc01g056620.4	7.57	8.8	8.5	10.06	8.06	9.97	9.06	7.33	8.72	12.59	14.03	15.03	10.13	10.54	13.65	12.03	9.83	11.91	9.2	10.17	11.44	Solyc01g056620.4	GO:0002252,immune effector process; GO:0002376,immune system process; GO:0003674,molecular_function; GO:0003676,nucleic acid binding; GO:0003723,RNA binding; GO:0003725,double-stranded RNA binding; GO:0005488,binding; GO:0005575,cellular_component; GO:0005622,intracellular anatomical structure; GO:0005623,obsolete cell; GO:0005634,nucleus; GO:0006139,nucleobase-containing compound metabolic proce…	--	XP_025886010.1 double-stranded RNA-binding protein 4 isoform X4 [Solanum lycopersicum]
Solyc01g056690.4	9.8	10.19	13.54	11.99	10.62	15.04	8.78	9.87	13.67	7.61	7.76	8.99	7.22	8.11	9.59	8.77	7.58	11.14	9.5	9.43	10.87	Solyc01g056690.4	GO:0003674,molecular_function; GO:0003824,catalytic activity; GO:0004672,protein kinase activity; GO:0005575,cellular_component; GO:0005622,intracellular anatomical structure; GO:0005623,obsolete cell; GO:0006468,protein phosphorylation; GO:0006793,phosphorus metabolic process; GO:0006796,phosphate-containing compound metabolic process; GO:0006807,nitrogen compound metabolic process; GO:0007154,c…	PTC1; protein phosphatase PTC1 [EC:3.1.3.16]; K19704;	NP_001316171.1 protein kinase and PP2C-like domain-containing protein [Solanum lycopersicum]
Solyc01g056720.4	29.6	28.13	35.7	23.62	25.42	33.26	24.4	23.05	34.1	33.51	29.11	30.47	32.12	25.52	33.47	35.05	34.8	27.53	30.72	19.42	29.39	Solyc01g056720.4	GO:0003674,molecular_function; GO:0005215,transporter activity; GO:0005372,water transmembrane transporter activity; GO:0005575,cellular_component; GO:0005623,obsolete cell; GO:0005886,plasma membrane; GO:0005887,integral component of plasma membrane; GO:0006810,transport; GO:0006811,ion transport; GO:0006833,water transport; GO:0008150,biological_process; GO:0015250,water channel activity; GO:00…	--	NP_001293121.1 probable aquaporin SIP2-1 [Solanum lycopersicum]
Solyc01g056730.3	0.21	0	0	0	0	0	0	0	0	0	0	0	0	0	0	0	0	0	0	0	0	Solyc01g056730.3	--	--	XP_004229054.1 uncharacterized protein C683.02c-like isoform X6 [Solanum lycopersicum]
Solyc01g056780.3	24.49	20.57	45.03	71.26	31.52	43.56	44.76	21.73	42.18	12.14	25.33	20.58	4.5	42.37	28.44	8.26	5.98	16.98	23.2	19.81	28.53	Solyc01g056780.3	--	RP-L34, MRPL34, rpmH; large subunit ribosomal protein L34; K02914;	XP_004229053.1 50S ribosomal protein L34, chloroplastic [Solanum lycopersicum]
Solyc01g056790.3	0.34	1.1	3.16	2.78	1.28	2.55	1.21	0.73	2.44	0.7	2.35	1.43	0.7	1.5	2.34	0.89	0.38	1.01	0.82	0.69	1.63	Solyc01g056790.3	--	EXT1; glucuronyl/N-acetylglucosaminyl transferase EXT1 [EC:2.4.1.224 2.4.1.225]; K02366;	XP_025886055.1 probable glycosyltransferase At3g07620 isoform X2 [Solanum lycopersicum]
Solyc01g056800.1	0.67	0.94	4.65	2.32	0.5	3.45	0.74	1.84	3.6	0.74	1.86	2.6	0.35	2.21	2.81	0.36	0.56	1.75	0.97	2.02	3.33	Solyc01g056800.1	--	--	XP_019070053.2 probable glycosyltransferase At5g03795 isoform X1 [Solanum lycopersicum]
Solyc01g056810.4	1.21	1.94	5.54	3.02	1.39	5.88	2.43	2.22	8.05	2.84	7.32	7.43	1.5	4.17	11.82	1.27	3.39	4.35	3.02	4.97	7.12	Solyc01g056810.4	GO:0000149,SNARE binding; GO:0003674,molecular_function; GO:0005488,binding; GO:0005515,protein binding; GO:0005575,cellular_component; GO:0005622,intracellular anatomical structure; GO:0005623,obsolete cell; GO:0005737,cytoplasm; GO:0005886,plasma membrane; GO:0006810,transport; GO:0006887,exocytosis; GO:0006906,vesicle fusion; GO:0006996,organelle organization; GO:0008150,biological_process; GO…	STX1B_2_3; syntaxin 1B/2/3; K08486;	XP_025886062.1 syntaxin-132-like isoform X2 [Solanum lycopersicum]
Solyc01g056830.3	0.2	1.3	2.03	1.48	0.76	2.27	0.9	1.49	2.49	1.07	3.44	3.34	0.42	1.64	7.57	1.3	1.08	0.49	0.88	0.49	3.38	Solyc01g056830.3	--	--	TMX05205.1 hypothetical protein EJD97_001208, partial [Solanum chilense]
Solyc01g056850.3	0.52	0.5	3.03	0.56	0.27	2.23	0.38	0.15	2.36	42.78	3.74	2.82	6.85	0.6	5.27	28.67	15.13	2.03	1.89	1.15	8.69	Solyc01g056850.3	GO:0003674,molecular_function; GO:0003824,catalytic activity; GO:0003883,CTP synthase activity; GO:0006139,nucleobase-containing compound metabolic process; GO:0006206,pyrimidine nucleobase metabolic process; GO:0006213,pyrimidine nucleoside metabolic process; GO:0006220,pyrimidine nucleotide metabolic process; GO:0006221,pyrimidine nucleotide biosynthetic process; GO:0006241,CTP biosynthetic pro…	pyrG, CTPS; CTP synthase [EC:6.3.4.2]; K01937;	XP_004229051.1 CTP synthase isoform X1 [Solanum lycopersicum]
Solyc01g056880.3	1.16	0.93	1.49	1.26	0.87	1.09	1.71	1.42	2.97	0.34	1.14	1.5	0	1.57	0.3	1.38	0	1.56	0.56	0.47	0.62	Solyc01g056880.3	--	--	XP_019071592.1 heme-binding-like protein At3g10130, chloroplastic [Solanum lycopersicum]
Solyc01g150134.1	0.14	0.23	0	0	0	0	0	0	0	0	0	0	0	0	0	0	0	0	0	0	0	Solyc01g150134.1	--	RFA1, RPA1, rpa; replication factor A1; K07466;	KAH0685521.1 hypothetical protein KY284_016074 [Solanum tuberosum]
Solyc01g056940.4	8.08	4.66	8.52	3.83	5.99	8.28	5.22	5.01	14.43	9.43	4.2	6.89	9.02	4.88	6.67	7.58	11.6	7.3	6.22	7.66	15.31	Solyc01g056940.4	--	RP-S27Ae, RPS27A, UBA80; ubiquitin-small subunit ribosomal protein S27Ae; K02977;	ABK42077.1 ubiquitin extension protein [Capsicum annuum]
Solyc01g056990.3	0.21	0.12	0.55	0.12	0.11	1.21	0	0.26	0.88	0.38	1.11	0.77	0.59	0.29	2.79	0.97	0.91	0.23	0.21	0.09	1.37	Solyc01g056990.3	--	--	XP_004229131.1 uncharacterized protein LOC101257802 isoform X1 [Solanum lycopersicum]
Solyc01g057000.3	145.81	170.97	38.37	84.98	154.7	29.78	122.5	207.73	58.21	120.65	214.55	179.04	81.3	237.83	53.72	158.16	28.94	125.56	160.68	230.76	49.61	Solyc01g057000.3	--	--	NP_001306106.1 universal stress protein isoform 1 [Solanum lycopersicum]
Solyc01g057003.1	0	0	0	0	0	0	0	0	0	1.16	0	0	0	0	0	0	0	0	0	0	0	Solyc01g057003.1	--	--	KAG5606524.1 hypothetical protein H5410_028016 [Solanum commersonii]
Solyc01g057020.3	13.57	21.11	16.07	22.45	16.62	20.69	25.88	19.93	13.31	20.95	21.11	18.94	17.62	10.9	20.54	21.35	19.43	20.61	16.41	16.58	15.45	Solyc01g057020.3	GO:0003674,molecular_function; GO:0005488,binding; GO:0005515,protein binding; GO:0005543,phospholipid binding; GO:0005575,cellular_component; GO:0005622,intracellular anatomical structure; GO:0005623,obsolete cell; GO:0005737,cytoplasm; GO:0005783,endoplasmic reticulum; GO:0006810,transport; GO:0006869,lipid transport; GO:0008150,biological_process; GO:0008289,lipid binding; GO:0009507,chloropla…	--	XP_004229046.1 protein TRIGALACTOSYLDIACYLGLYCEROL 4, chloroplastic [Solanum lycopersicum]
Solyc01g057080.1	0	0	0.37	0	0	0.23	0	0	2.22	0	0	0	1.49	0	13.43	0	0	0	0	0	0	Solyc01g057080.1	GO:0001101,response to acid chemical; GO:0003674,molecular_function; GO:0003700,DNA-binding transcription factor activity; GO:0005575,cellular_component; GO:0005622,intracellular anatomical structure; GO:0005623,obsolete cell; GO:0005634,nucleus; GO:0005737,cytoplasm; GO:0006355,regulation of DNA-templated transcription; GO:0006950,response to stress; GO:0007154,cell communication; GO:0008150,bio…	--	XP_004229130.1 ethylene-responsive transcription factor ERF020-like [Solanum lycopersicum]
Solyc01g057090.4	23.45	21.36	13.85	28.45	19.46	15.8	22.38	20.59	21.45	22.22	21.19	20.32	17.56	18.09	24.63	22.05	14.73	27.43	20.39	18.86	22.35	Solyc01g057090.4	--	--	XP_006338007.1 PREDICTED: uncharacterized protein LOC102598415 isoform X1 [Solanum tuberosum]
Solyc01g057120.2	0	0.82	2.35	1.66	9.93	4.76	1.8	1.87	0	8.96	1.5	4.93	7.35	1.03	2.33	2.18	2.72	0.82	0.73	0	0.81	Solyc01g057120.2	--	--	--
Solyc01g057137.1	0.06	0	0	0	0.04	0.05	0.05	0.05	0	0.15	0.13	0.11	0	0.06	0.09	0	0.08	0.05	0.04	0.07	0	Solyc01g057137.1	GO:0003674,molecular_function; GO:0003824,catalytic activity; GO:0004180,carboxypeptidase activity; GO:0004185,serine-type carboxypeptidase activity; GO:0005575,cellular_component; GO:0005618,cell wall; GO:0005623,obsolete cell; GO:0006508,proteolysis; GO:0006807,nitrogen compound metabolic process; GO:0008150,biological_process; GO:0008152,metabolic process; GO:0008233,peptidase activity; GO:000…	--	KAH0783325.1 hypothetical protein KY290_002923 [Solanum tuberosum]
Solyc01g057150.1	0	0.24	0.91	0.24	0	0	0.52	0	0	0.52	0	0.57	0	0	0.68	0.21	0.2	0.24	0	1.07	0	Solyc01g057150.1	--	--	TMW97703.1 hypothetical protein EJD97_005115 [Solanum chilense]
Solyc01g057160.1	0	1.65	2.21	0.67	0.31	2.3	1.45	0.38	3.15	1.44	1.21	2.39	0	0	3.44	0.88	2.19	1.98	0.89	0.5	2.28	Solyc01g057160.1	--	--	--
Solyc01g057165.1	3.5	4.51	2.16	9.62	7.9	4.4	4.25	8.35	6.77	3.97	10.87	10.2	1.96	3.76	6.34	3.72	2.74	8.22	5.77	9.8	9.01	Solyc01g057165.1	--	--	XP_010319453.1 uncharacterized protein LOC104646748 [Solanum lycopersicum]
Solyc01g057200.4	2.68	3.5	7.01	10.55	4.92	9.51	6.27	5.33	11.93	6.45	7.76	8.25	2.87	6.8	8.51	5.8	3.2	7.39	3.1	5.14	7.74	Solyc01g057200.4	GO:0000003,reproduction; GO:0003006,developmental process involved in reproduction; GO:0003674,molecular_function; GO:0003676,nucleic acid binding; GO:0003723,RNA binding; GO:0003824,catalytic activity; GO:0004518,nuclease activity; GO:0004519,endonuclease activity; GO:0005488,binding; GO:0005575,cellular_component; GO:0005622,intracellular anatomical structure; GO:0005623,obsolete cell; GO:00057…	--	XP_004229043.1 pentatricopeptide repeat-containing protein At3g06430, chloroplastic [Solanum lycopersicum]
Solyc01g057210.3	10.77	16.54	37.68	34.75	26.59	38.72	15.36	26.04	43.34	25.53	30.92	30.4	15.75	22.03	47.13	20.73	32.4	31.36	17.71	31.43	36.28	Solyc01g057210.3	GO:0000166,nucleotide binding; GO:0003674,molecular_function; GO:0003824,catalytic activity; GO:0004672,protein kinase activity; GO:0004740,pyruvate dehydrogenase (acetyl-transferring) kinase activity; GO:0005488,binding; GO:0005515,protein binding; GO:0005524,ATP binding; GO:0005575,cellular_component; GO:0005622,intracellular anatomical structure; GO:0005623,obsolete cell; GO:0005737,cytoplasm;…	--	NP_001295113.1 [Pyruvate dehydrogenase (acetyl-transferring)] kinase, mitochondrial [Solanum lycopersicum]
Solyc01g057260.4	0	0	0.12	0	0	0.19	0	0.33	0.7	0	0	0	0	0	0	0	0.03	0.04	0	0	0	Solyc01g057260.4	--	--	XP_006360885.2 PREDICTED: putative UPF0481 protein At3g02645 [Solanum tuberosum]
Solyc01g057270.4	0.1	0.29	0.06	0.15	0.21	0.19	0.3	0.24	0.12	0.93	0.3	0.3	1.41	0.05	0.33	4.64	0.41	0.06	0.06	0.12	0.12	Solyc01g057270.4	GO:0000981,DNA-binding transcription factor activity, RNA polymerase II-specific; GO:0001228,DNA-binding transcription activator activity, RNA polymerase II-specific; GO:0003674,molecular_function; GO:0003676,nucleic acid binding; GO:0003677,DNA binding; GO:0003700,DNA-binding transcription factor activity; GO:0005488,binding; GO:0005515,protein binding; GO:0005516,calmodulin binding; GO:0005575,…	--	XP_010318684.1 calmodulin-binding transcription factor SR4 isoform X1 [Solanum lycopersicum]
Solyc01g057300.2	0	0	0.26	0	0.06	0	0	0.16	0.39	0.22	0	0	0.18	0	0.32	0	0	0	0	0	0	Solyc01g057300.2	GO:0000003,reproduction; GO:0003006,developmental process involved in reproduction; GO:0003674,molecular_function; GO:0003700,DNA-binding transcription factor activity; GO:0006355,regulation of DNA-templated transcription; GO:0007275,multicellular organism development; GO:0008150,biological_process; GO:0009790,embryo development; GO:0009791,post-embryonic development; GO:0009793,embryo developmen…	--	XP_004229120.2 transcription factor bHLH95-like [Solanum lycopersicum]
Solyc01g057310.4	0.05	0.12	0.56	0.26	0.11	0.65	0.24	0.25	0.73	0.3	0.29	0.69	0.17	0.07	2.48	0.1	0.41	0.2	0.17	0.16	1	Solyc01g057310.4	GO:0000278,mitotic cell cycle; GO:0000281,mitotic cytokinesis; GO:0000910,cytokinesis; GO:0000911,cytokinesis by cell plate formation; GO:0003674,molecular_function; GO:0003774,cytoskeletal motor activity; GO:0003777,microtubule motor activity; GO:0003824,catalytic activity; GO:0005575,cellular_component; GO:0005622,intracellular anatomical structure; GO:0005623,obsolete cell; GO:0005856,cytoskel…	--	XP_004229119.1 kinesin-like protein KIN-12C isoform X1 [Solanum lycopersicum]
Solyc01g057320.3	0.04	0.15	0.46	0.21	0.11	0.28	0.07	0.03	0.58	0.07	0.08	0.36	0.04	0	1.83	0.19	0.5	0.18	0.11	0.14	0.15	Solyc01g057320.3	GO:0000278,mitotic cell cycle; GO:0000281,mitotic cytokinesis; GO:0000910,cytokinesis; GO:0000911,cytokinesis by cell plate formation; GO:0003674,molecular_function; GO:0003774,cytoskeletal motor activity; GO:0003777,microtubule motor activity; GO:0003824,catalytic activity; GO:0005575,cellular_component; GO:0005622,intracellular anatomical structure; GO:0005623,obsolete cell; GO:0005856,cytoskel…	--	XP_004229119.1 kinesin-like protein KIN-12C isoform X1 [Solanum lycopersicum]
Solyc01g057330.1	0	0	0	0	0	0	0	0	0	0	0	0	0	0	0	0	0	0	0	0	0	Solyc01g057330.1	GO:0000003,reproduction; GO:0003006,developmental process involved in reproduction; GO:0003674,molecular_function; GO:0005215,transporter activity; GO:0005575,cellular_component; GO:0005623,obsolete cell; GO:0005886,plasma membrane; GO:0006810,transport; GO:0007275,multicellular organism development; GO:0008150,biological_process; GO:0009605,response to external stimulus; GO:0009607,response to b…	--	TMX02196.1 hypothetical protein EJD97_022405 [Solanum chilense]
Solyc01g057340.3	9.23	7.43	12.85	7.88	12.51	15.17	9.51	8.77	17.98	17.97	13.17	10.52	17.18	9.27	20.26	13.82	13.84	8.91	8.52	11.17	11.29	Solyc01g057340.3	--	--	KAH0678282.1 hypothetical protein KY284_019367 [Solanum tuberosum]
Solyc01g150135.1	0.13	0	0	0	0	0	0	0	0	0.12	0	0	0	0	0	0	0	0	0	0	0	Solyc01g150135.1	--	--	XP_019068170.1 uncharacterized protein LOC109119711 [Solanum lycopersicum]
Solyc01g057390.2	0.31	0	0	0	0	0	0	0	0	0	0	0	0	0	0	0	0	0	0	0	0	Solyc01g057390.2	--	--	XP_015077122.1 replication protein A 70 kDa DNA-binding subunit B-like isoform X2 [Solanum pennellii]
Solyc01g057395.1	0	0	0	0	0	0	0	0	0	0	0	0	0	0	0	0	0	0	0	0	0	Solyc01g057395.1	--	--	KAG5631808.1 hypothetical protein H5410_003525 [Solanum commersonii]
Solyc01g057430.3	1.04	1.68	6.92	2.04	0.47	6.63	3.32	3.06	8.33	4.22	5.55	7.08	3.87	2.54	8.92	5.96	3.06	4.03	1.2	3.28	6.81	Solyc01g057430.3	--	--	KAG5605263.1 hypothetical protein H5410_026755 [Solanum commersonii]
Solyc01g057440.3	0.2	1.7	1.71	1.81	1.97	1.51	2.23	1.75	1.55	1.86	0.82	1.17	0.83	0.51	2.15	1.8	1.14	0.65	0.73	0.85	0.8	Solyc01g057440.3	--	--	KAG5615858.1 hypothetical protein H5410_015682, partial [Solanum commersonii]
Solyc01g057445.1	46.32	28.17	31.19	29.58	24.82	26.67	22.35	20.03	31.14	86.28	24.72	35.49	81.8	39.02	44.93	75.5	86.74	29.33	27.7	31.72	42.68	Solyc01g057445.1	--	--	XP_010319382.1 mediator of RNA polymerase II transcription subunit 15a [Solanum lycopersicum]
Solyc01g057510.2	0	0	0	0	0	0	0	0	0	0	0	0	0	0	0	0	0	0	0	0.14	0	Solyc01g057510.2	--	TMBIM6, BI1, TEGT; Bax inhibitor 1; K21889;	XP_025884777.1 bax inhibitor 1-like [Solanum lycopersicum]
Solyc01g057520.4	4.31	2.88	10.3	2.97	2.7	10.72	4.3	5.68	8.13	8.3	8.82	8.03	12.92	3.42	16.14	6.9	19.46	8.43	5.3	3.63	10.64	Solyc01g057520.4	--	IPO7, RANBP7; importin-7; K20223;	XP_004229037.2 importin beta-like SAD2 homolog [Solanum lycopersicum]
Solyc01g057523.1	0	0.11	0	0	0	0	0	0	0	0	0	0	0	0	0	0	0	0	0	0	0	Solyc01g057523.1	--	--	XP_015075595.1 uncharacterized protein LOC107019725 [Solanum pennellii]
Solyc01g150136.1	0	0	0	0	0	0	0	0	0	0	0	0	0	0	0	0	0	0	0	0	0	Solyc01g150136.1	--	--	KAH0665553.1 hypothetical protein KY285_026759 [Solanum tuberosum]
Solyc01g057570.3	10.55	12.35	18.87	14.29	10.77	18.57	12.24	13.09	17.99	10.6	14.61	13.29	7.8	10.86	17.2	15.24	10.39	19.43	10.94	15.09	18.3	Solyc01g057570.3	--	ALKBH6; alkylated DNA repair protein alkB homolog 6 [EC:1.14.11.-]; K10768;	XP_004229036.1 alpha-ketoglutarate-dependent dioxygenase alkB homolog 6 [Solanum lycopersicum]
Solyc01g057590.3	0	0	0	0	0	0	0	0.14	0	0.41	0	0	0	0	0	0	0	0	0	0	0	Solyc01g057590.3	--	--	XP_010319345.1 uncharacterized protein LOC104646719 [Solanum lycopersicum]
Solyc01g057600.3	0	0.78	3.57	1.73	1.59	3.97	1.88	2.48	2.37	0.17	1.28	0.94	1.59	1.57	3.98	0.28	1.55	1.24	1.39	1.4	3.23	Solyc01g057600.3	--	--	XP_010319338.1 uncharacterized protein LOC104646718 [Solanum lycopersicum]
Solyc01g057640.1	0	0	0	0.39	0.72	0	0	0.44	0	0	0	0	0	0	0	0	0	1.16	0	0	0	Solyc01g057640.1	--	--	TMW82665.1 hypothetical protein EJD97_005455, partial [Solanum chilense]
Solyc01g057675.1	0	0	0	0.59	0.81	0	0.64	0	0	0	0	0	0	0	0	0	0	0	0	0	0	Solyc01g057675.1	--	--	KAH0672027.1 hypothetical protein KY284_023114 [Solanum tuberosum]
Solyc01g057680.4	33.63	19.29	2.44	15	12.85	6.96	17.78	18.76	4	17.36	26.37	23.27	21.11	16.05	7.95	15.82	7.95	15.57	21.99	31.03	11.55	Solyc01g057680.4	--	--	--
Solyc01g057690.2	0	0.23	0	0	0	0	0	0	0	0	0	0	0.6	0	0.22	0	0	0.23	0	0	0	Solyc01g057690.2	--	--	XP_027773223.1 uncharacterized protein LOC114077490 [Solanum pennellii]
Solyc01g057700.1	0	0	0	0	0	0	0	0	0	0	0	0	0	0	0	0	0	0.16	0	0.24	0	Solyc01g057700.1	GO:0001101,response to acid chemical; GO:0001558,regulation of cell growth; GO:0003674,molecular_function; GO:0003824,catalytic activity; GO:0004672,protein kinase activity; GO:0004674,protein serine/threonine kinase activity; GO:0004683,calmodulin-dependent protein kinase activity; GO:0005488,binding; GO:0005515,protein binding; GO:0005516,calmodulin binding; GO:0005575,cellular_component; GO:00…	CPK; calcium-dependent protein kinase [EC:2.7.11.1]; K13412;	XP_010062000.1 calcium-dependent protein kinase 11 [Eucalyptus grandis]
Solyc01g057703.1	0	0	0	0	0	0	0	0	0	0	0	0	0	0	0	0	0	0	0	0	0	Solyc01g057703.1	--	--	KAH0746096.1 hypothetical protein KY285_007753 [Solanum tuberosum]
Solyc01g057705.1	0.23	0.03	0.03	0	0	0	0	0	0	0	0	0	0	0	0	0	0.03	0.03	0	0	0	Solyc01g057705.1	--	--	XP_027769447.1 probable glycosyltransferase At3g07620 [Solanum pennellii]
Solyc01g057707.1	4.82	10.65	14.81	7.59	6.75	49.88	9.34	5.56	18.96	4.65	4.56	9.47	3.71	5.81	17.31	5.62	5.02	21.95	4.61	4.07	20.82	Solyc01g057707.1	--	--	KAG5580007.1 hypothetical protein H5410_050634 [Solanum commersonii]
Solyc01g057760.4	14.87	28.68	27.72	28.98	26.61	24.6	33.39	37.43	17.03	29.88	24.41	25.07	34.72	11.28	29.56	32.86	27.26	26.74	21.77	25.38	15.17	Solyc01g057760.4	GO:0003674,molecular_function; GO:0003724,RNA helicase activity; GO:0003824,catalytic activity; GO:0004386,helicase activity; GO:0005575,cellular_component; GO:0005622,intracellular anatomical structure; GO:0005623,obsolete cell; GO:0005634,nucleus; GO:0005730,nucleolus; GO:0005737,cytoplasm; GO:0005773,vacuole; GO:0006139,nucleobase-containing compound metabolic process; GO:0006725,cellular arom…	DDX5, DBP2; ATP-dependent RNA helicase DDX5/DBP2 [EC:3.6.4.13]; K12823;	XP_010319285.1 DEAD-box ATP-dependent RNA helicase 46 [Solanum lycopersicum]
Solyc01g057770.3	11.13	0.88	16.55	0.67	0.8	13.86	1.69	26.57	33.26	29.6	116.23	28.28	31.87	26.06	38.12	26.02	88.26	19.87	57.94	16.38	38.03	Solyc01g057770.3	GO:0003674,molecular_function; GO:0005215,transporter activity; GO:0005575,cellular_component; GO:0005622,intracellular anatomical structure; GO:0005623,obsolete cell; GO:0005737,cytoplasm; GO:0005768,endosome; GO:0005773,vacuole; GO:0005886,plasma membrane; GO:0005887,integral component of plasma membrane; GO:0006810,transport; GO:0006811,ion transport; GO:0006820,anion transport; GO:0006873,cel…	--	XP_025886129.1 boron transporter 1 isoform X2 [Solanum lycopersicum]
Solyc01g057780.3	19.57	20.11	15.19	33.39	22.23	17.86	33.82	20.16	17.63	20.56	14.99	11.84	16.51	16.7	19.44	22.81	9.95	15.21	17.16	14.87	14.19	Solyc01g057780.3	GO:0005575,cellular_component; GO:0005622,intracellular anatomical structure; GO:0005623,obsolete cell; GO:0005737,cytoplasm; GO:0006139,nucleobase-containing compound metabolic process; GO:0006725,cellular aromatic compound metabolic process; GO:0006807,nitrogen compound metabolic process; GO:0006996,organelle organization; GO:0008150,biological_process; GO:0008152,metabolic process; GO:0009451,…	--	XP_004229106.1 zinc finger protein VAR3, chloroplastic [Solanum lycopersicum]
Solyc01g057785.1	1.24	0.83	0.32	0.67	1.24	0.39	0.37	2.09	0	1.09	0.61	0.4	0	0	0.47	0.15	1.38	0.17	0.3	0	0.33	Solyc01g057785.1	--	--	--
Solyc01g057830.3	64.58	48.94	73.95	121.28	66.02	78.92	85.01	50.48	99.2	38.1	71.79	69.37	18.2	97.84	70.67	45.67	9.07	40.75	63.42	60.69	55.5	Solyc01g057830.3	GO:0003674,molecular_function; GO:0003676,nucleic acid binding; GO:0003723,RNA binding; GO:0003729,mRNA binding; GO:0005488,binding; GO:0005575,cellular_component; GO:0005622,intracellular anatomical structure; GO:0005623,obsolete cell; GO:0005737,cytoplasm; GO:0008150,biological_process; GO:0009507,chloroplast; GO:0009532,plastid stroma; GO:0009536,plastid; GO:0009570,chloroplast stroma; GO:0009…	RP-S1, rpsA; small subunit ribosomal protein S1; K02945;	XP_004229034.1 30S ribosomal protein S1, chloroplastic [Solanum lycopersicum]
Solyc01g057840.3	17.92	15.79	19.64	14.97	13.05	17.72	14.84	14.98	15.81	20.34	13.44	17.23	19.94	13.23	17.14	21.88	19.23	15.38	14.03	13.86	17.74	Solyc01g057840.3	GO:0006810,transport; GO:0006913,nucleocytoplasmic transport; GO:0008150,biological_process; GO:0046907,intracellular transport; GO:0051168,nuclear export; GO:0051169,nuclear transport; GO:0051179,localization; GO:0051234,establishment of localization; GO:0051641,cellular localization; GO:0051649,establishment of localization in cell;	--	XP_004229033.1 nuclear export mediator factor Nemf [Solanum lycopersicum]
Solyc01g057850.4	7.51	14.2	15.78	14.93	12.28	15.98	13.82	14.09	16.72	17	12.22	14.26	18.06	3.8	17.28	19.76	18.49	13.98	11.07	10.73	7.19	Solyc01g057850.4	GO:0006810,transport; GO:0006913,nucleocytoplasmic transport; GO:0008150,biological_process; GO:0046907,intracellular transport; GO:0051168,nuclear export; GO:0051169,nuclear transport; GO:0051179,localization; GO:0051234,establishment of localization; GO:0051641,cellular localization; GO:0051649,establishment of localization in cell;	--	XP_004229033.1 nuclear export mediator factor Nemf [Solanum lycopersicum]
Solyc01g057853.1	5.55	9.18	26.67	11.82	9.04	21.94	9.29	9.9	18.96	11.14	11.85	11.37	2.55	5.33	24.74	4.63	6.8	13.91	4.45	8.58	14.49	Solyc01g057853.1	--	--	KAG5600648.1 hypothetical protein H5410_032018 [Solanum commersonii]
Solyc01g057900.3	23.44	29.26	22.67	32.47	26.52	23.77	30.42	28.17	27.31	26.36	23.43	23.59	28.71	18.19	25.69	28.98	26.73	26.21	23.72	25.45	18.68	Solyc01g057900.3	GO:0003674,molecular_function; GO:0003824,catalytic activity; GO:0004842,ubiquitin-protein transferase activity; GO:0005575,cellular_component; GO:0005622,intracellular anatomical structure; GO:0005623,obsolete cell; GO:0005737,cytoplasm; GO:0006807,nitrogen compound metabolic process; GO:0008150,biological_process; GO:0008152,metabolic process; GO:0009987,cellular process; GO:0016567,protein ubi…	UBE3C; ubiquitin-protein ligase E3 C [EC:2.3.2.26]; K10589;	XP_010319245.1 E3 ubiquitin-protein ligase UPL6 [Solanum lycopersicum]
Solyc01g057910.3	0.06	1.06	0.53	0.21	1.18	1	0.06	2.25	1.64	1.5	0.14	0.49	2.08	0.13	1.15	1.76	4.58	1.32	0.95	1.22	1.45	Solyc01g057910.3	GO:0000981,DNA-binding transcription factor activity, RNA polymerase II-specific; GO:0000988,obsolete transcription factor activity, protein binding; GO:0000989,obsolete transcription factor activity, transcription factor binding; GO:0001067,transcription regulatory region nucleic acid binding; GO:0001076,obsolete transcription factor activity, RNA polymerase II transcription factor binding; GO:0…	--	XP_004229031.1 transcription factor MYB78-like [Solanum lycopersicum]
Solyc01g057960.3	0	0	0	0	0	0	0	0	0	0.95	0	0	0.16	0	0	0	0	0	0	0	0	Solyc01g057960.3	--	--	XP_027770138.1 homeobox-leucine zipper protein HOX32-like [Solanum pennellii]
Solyc01g058010.3	3.37	3.73	8.14	3.32	3.73	8.59	4.31	8.04	8.78	12.92	9.1	8.41	9.29	4.19	13.7	11.72	10.73	5.24	9.05	6.06	5.63	Solyc01g058010.3	GO:0003674,molecular_function; GO:0003824,catalytic activity; GO:0004553,hydrolase activity, hydrolyzing O-glycosyl compounds; GO:0004564,beta-fructofuranosidase activity; GO:0004575,sucrose alpha-glucosidase activity; GO:0005575,cellular_component; GO:0005622,intracellular anatomical structure; GO:0005623,obsolete cell; GO:0005737,cytoplasm; GO:0005739,mitochondrion; GO:0005975,carbohydrate meta…	--	XP_010319230.1 LOW QUALITY PROTEIN: alkaline/neutral invertase A, mitochondrial [Solanum lycopersicum]
Solyc01g058020.4	7.53	4.37	10.68	4.03	5.2	8.9	4.05	10.19	14.04	18.38	14.41	9.94	12.36	15.55	15.28	18.1	11.88	8.35	12.02	10.9	14.65	Solyc01g058020.4	GO:0003674,molecular_function; GO:0003824,catalytic activity; GO:0004553,hydrolase activity, hydrolyzing O-glycosyl compounds; GO:0004564,beta-fructofuranosidase activity; GO:0004575,sucrose alpha-glucosidase activity; GO:0005575,cellular_component; GO:0005622,intracellular anatomical structure; GO:0005623,obsolete cell; GO:0005737,cytoplasm; GO:0005739,mitochondrion; GO:0005975,carbohydrate meta…	--	XP_010319230.1 LOW QUALITY PROTEIN: alkaline/neutral invertase A, mitochondrial [Solanum lycopersicum]
Solyc01g058030.2	0	0	0	0	0	0	0	0	0	0	0	0	0	0	0	0	0	0	0	0	0.2	Solyc01g058030.2	--	E1.14.11.13; gibberellin 2beta-dioxygenase [EC:1.14.11.13]; K04125;	XP_004229101.1 gibberellin 2-beta-dioxygenase 2-like [Solanum lycopersicum]
Solyc01g058050.1	0	0.37	0	0	0	0	0	0	0	0	0	0	0	0	0	0.33	0	0	0	0	0	Solyc01g058050.1	--	--	--
Solyc01g058060.1	0	0	0.3	0	0	0	0	0	0	0	0	0.38	0	0	0.59	0	0.77	0	0	0	0	Solyc01g058060.1	--	--	XP_004232616.1 40S ribosomal protein S15 [Solanum lycopersicum]
Solyc01g058070.1	0	0	0	0	0	0	0	0	0	0.56	0.24	0	0	0	1.22	0	0.43	0	0	0	0.25	Solyc01g058070.1	--	--	KAG5601943.1 hypothetical protein H5410_033313, partial [Solanum commersonii]
Solyc01g058100.2	0	0	0	0	0	0	0	0	0	0	0	0	0	0	0	0	0	0	0.14	0	0	Solyc01g058100.2	--	--	--
Solyc01g058140.3	30.73	33.84	27.8	32.76	21.19	25.64	25.86	27.16	27.69	23.75	20.81	24.47	23.86	25.18	26.55	23.47	29.04	28.37	25.84	24.71	32.17	Solyc01g058140.3	GO:0003674,molecular_function; GO:0003824,catalytic activity; GO:0004553,hydrolase activity, hydrolyzing O-glycosyl compounds; GO:0005575,cellular_component; GO:0005622,intracellular anatomical structure; GO:0005623,obsolete cell; GO:0005737,cytoplasm; GO:0006950,response to stress; GO:0008150,biological_process; GO:0008152,metabolic process; GO:0008378,galactosyltransferase activity; GO:0008422,…	SFR2; galactolipid galactosyltransferase [EC:2.4.1.184]; K21362;	NP_001233879.1 beta-glycosidase-like [Solanum lycopersicum]
Solyc01g058160.3	0.51	0.94	4.12	8.94	3.68	6.23	3.04	2.95	5.39	2	3.46	4.19	0.53	0.97	5.2	0.73	0.59	2.77	0.79	2.21	2.45	Solyc01g058160.3	--	--	XP_004229100.1 DUF724 domain-containing protein 6-like [Solanum lycopersicum]
Solyc01g058170.4	0.61	2.13	7.63	12.21	5.13	7.73	6.05	4.68	8.46	2.87	4.22	5.04	1.37	2.9	7.16	1.24	1.29	4.51	1.76	4.81	7.23	Solyc01g058170.4	--	--	XP_010319222.1 DUF724 domain-containing protein 3-like [Solanum lycopersicum]
Solyc01g058175.1	0	0	0	0	0	0	0	0	0	0	0	0	0.13	0	0	0	0	0	0	0	0	Solyc01g058175.1	--	--	KAH0639672.1 hypothetical protein KY285_036258 [Solanum tuberosum]
Solyc01g058190.4	41.23	29.88	23.54	51.53	27.86	22.1	42.89	25.78	16.42	15.01	16.07	18.27	11.42	39.78	15.18	16.08	7.29	18.96	29.43	20.07	20	Solyc01g058190.4	--	--	NP_001333759.1 ribosomal protein S6-like protein [Solanum lycopersicum]
Solyc01g058200.3	0	0.17	0	0	0	0	0	0	0	0	0	0	0	0	0	0	0	0	0	0	0	Solyc01g058200.3	--	--	--
Solyc01g058205.1	4.73	5.87	4.56	6.73	8.08	4.3	4.59	4.63	4.83	6.15	5.11	4.76	3.67	2.7	4.09	5.41	3.53	3.7	3.14	3.76	3.14	Solyc01g058205.1	GO:0003674,molecular_function; GO:0003676,nucleic acid binding; GO:0003723,RNA binding; GO:0003824,catalytic activity; GO:0004518,nuclease activity; GO:0004519,endonuclease activity; GO:0005488,binding; GO:0005575,cellular_component; GO:0005622,intracellular anatomical structure; GO:0005623,obsolete cell; GO:0006139,nucleobase-containing compound metabolic process; GO:0006725,cellular aromatic co…	--	XP_004229098.1 pentatricopeptide repeat-containing protein At3g48810 [Solanum lycopersicum]
Solyc01g058225.1	0	0	0	0	0	0	0	0	0	0.15	0	0	0	0	0.13	0	0	0	0	0	0	Solyc01g058225.1	--	--	TMW89606.1 hypothetical protein EJD97_016909, partial [Solanum chilense]
Solyc01g058240.1	0	0.75	0	0	0	0	0	0	0	2.05	0	0	0.48	0	0	1	0	0	0	0	0	Solyc01g058240.1	--	--	--
Solyc01g058245.1	0	0	0	0	0	0	0	0	0	0	0	0	0	0	0	0.08	0	0	0	0	0	Solyc01g058245.1	--	--	XP_015168762.1 PREDICTED: uncharacterized mitochondrial protein AtMg00810-like [Solanum tuberosum]
Solyc01g058250.2	0	0	0	0	0	0	0	0	0	0	0	0	0	0	0	0	0.05	0	0	0	0	Solyc01g058250.2	--	E1.14.11.15; gibberellin 3beta-dioxygenase [EC:1.14.11.15]; K04124;	XP_004229097.1 gibberellin 3-beta-dioxygenase 1-like [Solanum lycopersicum]
Solyc01g058260.4	105.89	132.08	62.89	149.74	196.19	110.03	142.08	155.33	91.73	84.89	190.1	180.38	71.22	114.42	91.72	74.15	65.2	123.94	145.17	155.85	89.61	Solyc01g058260.4	GO:0003674,molecular_function; GO:0003824,catalytic activity; GO:0004652,polynucleotide adenylyltransferase activity; GO:0005575,cellular_component; GO:0005622,intracellular anatomical structure; GO:0005623,obsolete cell; GO:0005634,nucleus; GO:0005737,cytoplasm; GO:0006139,nucleobase-containing compound metabolic process; GO:0006378,mRNA polyadenylation; GO:0006396,RNA processing; GO:0006397,mRN…	PAP; poly(A) polymerase [EC:2.7.7.19]; K14376;	XP_019070164.1 nuclear poly(A) polymerase 3 [Solanum lycopersicum]
Solyc01g058270.3	1.1	0.88	15.93	1.4	0.77	14.37	1.01	1.37	15.46	1	3.07	3.04	1.17	1.63	10.35	1.06	3.64	2.65	1.27	1.33	8.73	Solyc01g058270.3	GO:0000271,polysaccharide biosynthetic process; GO:0001101,response to acid chemical; GO:0005575,cellular_component; GO:0005622,intracellular anatomical structure; GO:0005623,obsolete cell; GO:0005737,cytoplasm; GO:0005783,endoplasmic reticulum; GO:0005794,Golgi apparatus; GO:0005975,carbohydrate metabolic process; GO:0005976,polysaccharide metabolic process; GO:0006073,cellular glucan metabolic …	CASD1; N-acetylneuraminate 9-O-acetyltransferase [EC:2.3.1.45]; K03377;	XP_004229023.1 protein REDUCED WALL ACETYLATION 2 [Solanum lycopersicum]
Solyc01g058280.4	47.31	41.13	59.76	41.12	49.43	56.56	36.43	53.22	60.21	60.92	42.86	47.44	59.48	48.48	57.05	55.49	67.78	53.51	39.03	54.44	65.98	Solyc01g058280.4	--	--	XP_004229024.1 ER membrane protein complex subunit 6 [Solanum lycopersicum]
Solyc01g058320.4	0.34	0.41	40.97	0.09	0.13	26.88	0.05	2.13	46.48	0.85	4.28	3.3	1.99	1.04	23.8	0.73	11.79	3.34	4.99	1.24	25.41	Solyc01g058320.4	--	--	XP_004229022.1 uncharacterized protein LOC101267838 isoform X1 [Solanum lycopersicum]
Solyc01g058325.1	0	0	0	0.21	0	0.24	0	0	0	0	0	0	0	0	0	0	0	0	0	0	0	Solyc01g058325.1	--	--	XP_015054799.1 uncharacterized protein LOC107001160 [Solanum pennellii]
Solyc01g058350.1	3.23	1.73	7.9	0.88	5.26	15.62	2.38	2.96	18.2	10.43	5.97	2.09	3.89	2.73	12.74	3.85	3.6	6.94	3.88	1.95	8.15	Solyc01g058350.1	--	--	--
Solyc01g058360.1	0.16	0	0	0	0.06	0	0	0	0	0.07	0	0.08	0	0	0	0.06	0	0	0	0	0	Solyc01g058360.1	GO:0000325,plant-type vacuole; GO:0001101,response to acid chemical; GO:0003674,molecular_function; GO:0005215,transporter activity; GO:0005575,cellular_component; GO:0005622,intracellular anatomical structure; GO:0005623,obsolete cell; GO:0005737,cytoplasm; GO:0005773,vacuole; GO:0005774,vacuolar membrane; GO:0005886,plasma membrane; GO:0006810,transport; GO:0006811,ion transport; GO:0006812,cat…	--	XP_027772539.1 protein ZINC INDUCED FACILITATOR-LIKE 1-like isoform X3 [Solanum pennellii]
Solyc01g058390.3	18.7	14.63	27.47	13.33	10.04	29.6	8.85	18.38	26.84	34.79	29.15	31.69	28.64	18.4	37.8	45.05	30.69	31.48	19.86	22.77	33.4	Solyc01g058390.3	GO:0003674,molecular_function; GO:0003824,catalytic activity; GO:0004335,galactokinase activity; GO:0005575,cellular_component; GO:0005622,intracellular anatomical structure; GO:0005623,obsolete cell; GO:0005737,cytoplasm; GO:0005829,cytosol; GO:0005975,carbohydrate metabolic process; GO:0005996,monosaccharide metabolic process; GO:0006012,galactose metabolic process; GO:0006793,phosphorus metabo…	GALK2; N-acetylgalactosamine kinase [EC:2.7.1.157]; K18674;	XP_004229021.1 galactokinase [Solanum lycopersicum]
[truncated: 25,666 more rows]

## Sheet: Table S4
Table S4 Metabolome obtained based on LC-MS
[truncated: 794 more rows]
